# Supplementary material for: The contribution of the genomes of a termite and a locust to our understanding of insect neuropeptides and neurohormones
Source: Front Physiol. 2014 Nov 19;5:454. doi: 10.3389/fphys.2014.00454 (PMC4237046; doi:10.3389/fphys.2014.00454)
Supplement: Supplementary file 1 [file Table1.XLS]

## Sheet: Zootermopsis Neuropeptides and Neurohormones
Supplemental data 1. List of Zootermopsis neuropeptide and neurohormones transcripts
Neuropeptides and Peptide hormones	Accession #	mRNA	CDS
Adipokinetic hormone	KDR23008	GCGACTCCTCTAAGACGTCACAATTAAGTATAAAAGATGACTTTTTGATCGTCTTCTCCAACACTTGAATTAGCCATCGGAAGAGAAGGACTTGGGTAGCTACAGCCAAAACAACGGGACTTAACCTATCGATAAGATCTGCTTCATAAGTTCTTCATTTCAATCATCAAACAAGATAAGAAAATGAGTTGCATCGCGAAAACCATCTTCGTAATGGTTGCACTAATTTTCGTGTTTTGTGAGGCGCAGGTGAATTTTACACCCAACTGGGGAAAGAGGTCAGGACTCCAGGATGCTCCATGTAAGGCTTCTACAGAAGCCGCCATGTACATCTACAAACTCATTCAGAATGAAGCACAGAAACTGTTGGACTGTGAGAAATTCGGATCAAATTAATTT…	MSCIAKTIFVMVALIFVFCEAQVNFTPNWGKRSGLQDAPCKASTEAAMYIYKLIQNEAQKLLDCEKFGSN
AKH/Corazonin-related peptide	KDR22999	AGAAACTTGCTGATCTACGCTGAGGAGTGAAGTAACTTCCAGTCGGTTCGAGCCCCCTTACTGTGAGCAGACATGACAAGCAGGAGACTTTGTGGCAGGGCCCTGCTGTTGGTAGCTGTGCTGAATTGTCTACACTTCAGGACGTGGGGCCAGGTGACATTCTCCAGGGACTGGAACGCTGGAAAAAGGTCACCAGCTGACCTGCAGTGCAGTGCCATTATCAAATCAGCTGACGAATTCTGCAGAGTTTTGATTGAGGAATTTCGTCAATTGGCCGCGTGCGAAACGAAATCACTTCTGAGATTCCTGAAGGATTATGACGACAGTCAAGCTGATATATTTATGGAAAGTCAAAATGGACGACAGACGCCAACAAACGATCTGCATCAACGCAATTTT…	MTSRRLCGRALLLVAVLNCLHFRTWGQVTFSRDWNAGKRSPADLQCSAIIKSADEFCRVLIEEFRQLAACETKSLLRFLKDYDDSQADIFMESQNGRQTPTNDLHQRNF
Allatostatin A	KDR21824*	CAGGAGCAGAAAACTATCTGTCGCCTCAAGTAGCGTAACGTCGCGACGCTGACCGACGCTTCTTACGAATACGTCGCACCGCTACTAGGCGTCCTTCCTTCAACTGACGTCCCTCTTCAGAGGAGGCTACGACACGTTCCGGGGAAGTCTGCCCCATCGAGTGGATAACTGAACCACAGCATACCACAGGAAGCTATGTTGGGTCTACAGTCGAGTTTGGGGTCCCTAAAGATGACCCTCTTCAGTGTACTGCTACTGCATCTTACTGTATTGGTCCTTGGCACAGCATCAGCGCCTTCTGAGACGCACGAGACTGCTGAAGAATCATCGCCCGTTTCAGCCGGTGGTATGGGACTAGTGCCTCAACTTGAAGACTCATCATCGGCCGAAAACGCCGAA…	MLGLQSSLGSLKMTLFSVLLLHLTVLVLGTASAPSETHETAEESSPVSAGGMGLVPQLEDSSSAENAELDFVKRLYDFGLGKRAYSYVSEYKRLPVYNFGLGKRSKMYSFGLGKRSGTEGRLYSFGLGKRDYDDYAEENEDEDQTNGDEEFEDSDLDLMEKRERLYSFGLGKRARPYSFGLGKRSPSSGIQRLYGFGLGKRGGSLYSFGLGKRADGRLYSFGLGKRPVNSGRQSGSRFNFGLGKRSDIDYNEFDDELGEEAKGFPQGHRYYLGLGKREVAPSELDAIRNEEREKINYRDESRKNETAEGHHSGERVKRSLHYAFGLGKRAYDLESSTIDTDEDDEARNDFARLIRRPFNFGLGKRIPLYDFGIGKRSER
Allatostatin B (mip)	absent	CAGGCCACTCACCAGAGGAGATGGAGTACTTTGCAATACCAGGTGTCATCTTATGGCTCCTCCTGCTTGCCGTGTCTCCCAGTTCCCAAGGGGATCCAATTTCTGATCCAGCGAGAGTCCCGCCGGGATCAGGACCCAGTGGTGGAACGCTGAGTAGAGCGCAGGACGTCCCGACACAAGTTCAAGGGCCTGAAGAGGACAAACGAGGGTGGAGAGATCTTCAGGGAGGATGGGGCAAACGGGGCTGGCAGGATCTTCAAGGCGGATGGGGCAAACGGGGCTGGCAAGATCTTCAGGGCGGATGGGGCAAACGGGGCTGGCAAGATCTTCAGGGCGGATGGGGCAAACGGGGCTGGCAAGATCTTCAGGGCGGATGGGGCAAACGGGGCTGGCAAGATC…	MEYFAIPGVILWLLLLAVSPSSQGDPISDPARVPPGSGPSGGTLSRAQDVPTQVQGPEEDKRGWRDLQGGWGKRGWQDLQGGWGKRGWQDLQGGWGKRGWQDLQGGWGKRGWQDLQGGWGKRGWQDLQGGWGKRGWQDLQGGWGKRGWQDLQGGWGKRGWQDLQGGWGKRGWQDLQGGWGKRGWQDLQGGWGKRGWQDLQGGWGKRGWDKFHGSWGKRDSDLDFDVNSLDNDVADEELVDEESGEDLKRAWSSLKGGWGKRAADWANFSSWGKRDPGWNNLKGLWGKRADTNWNRLSAAWGKRSIGGETGIKEDPARVMSSSEE
Allatostatin C	KDR13070*	GTACGCAACCCGACCGACATCTCTACGGTCTGAAGCTCGCAGCATCTCCAACAGTCACGTGTCTAAGCATCAGTGTTCAAGATGTCCACCGCCACAGCCACAAAGCTGATGTTCGCGATGCTACTCGCCATGATGACCCTCAGCTGTGCCGTGGGCAAGACGTTGGATCAGCCAGGCGAAAAGGACCGCCTCATCAGTGAATTGGATCTGGTGGACGATGACGGCTCCATTGAGACTGCCCTCATCAACTACCTGTTCGCTAAGCAAGTGGTTAATCGCCTCCGAAGCCAGATGGACGTGTCCGACCTGCAGAGGAAACGCAGTTACTGGAAGCAGTGCGCATTCAACGCTGTCAGTTGTTTCGGAAAGTAAACAGTTGCGCATCAGACGCACAACTAA…	MSTATATKLMFAMLLAMMTLSCAVGKTLDQPGEKDRLISELDLVDDDGSIETALINYLFAKQVVNRLRSQMDVSDLQRKRSYWKQCAFNAVSCFGK
Allatostatin CC	KDR0956	AAATCATCAAAAGGCTTGCAGTTTATAGCCAATATGGTTGGTGGTGATTTACAGTGGTGATCCTGTTCGTTGACGGAATGTGAATATGTGAATTGAGGTTATTTTAGTGATGAGCGTGACAGAGTTCAACGGTAAATAGAATATTTTTTGTTCAAATAACACCTGATCCTGGAAATGCCGGAAGAGGTCACCCCCTTTGACTGCTTGATGAGGAGAAGTTCCGACAGCTTCATCAATGGGACAACGAACCCTGCGCCTCCACCAGCGAAGACTTCACGCGAACACTCCACACACTCCCTGCGCCCTTCTGCATTCTCCGCCGATCTCGAACGCATCTCTGCCTTTCAGAAACACTTCGTACCTCTGGCTCTTTGCCCTCGTCTTCGTGTCATGTTCCGG…	MGQRTLRLHQRRLHANTPHTPCALLHSPPISNASLPFRNTSYLWLFALVFVSCSGTFLASAEGNPVTSPVEQRVFKRSPSEGEIAVADYPDYQAGVRYDEYPVVVPKRTALLLDKIMVALQKAVEDGKGDRNFASNVAENKMDLQRRGQQKGRVYWRCYFNAVTCFKRK
Allatotropin	absent	ACTCCACAACTCACCACCATCCCGTGCGCTCACGACCTCTGACACAACACTTCGACGTCTCTGGTCTGCAAGATGAGAGCATCACTGAGCGTGAACTGCATGATTGCTGCGACAGTCCTAGTTGTGCTGGTTCTGTGCGACTGCGTAAGTTCGGGGCCTTCATACCAGAATGCGCGAAACAAACCGAGGACAATACGCGGCTTCAAGAACGTAGCTCTCTCCACCGCTAGAGGTTTCGGAAAACGGGACGGAGCCCTCTCGTACCTAGCTGACAACGCTAACACGGCATCTGAACCAACACTCGAGAGTTTGCCTGTAGAGTGGTTTGTGGAGGAGCTGCGAACTAACCCAGAACTGGCGAGGATCATAGTGCACAAATTCGTTGACGCTGATCAAGAC…	MRASLSVNCMIAATVLVVLVLCDCVSSGPSYQNARNKPRTIRGFKNVALSTARGFGKRDGALSYLADNANTASEPTLESLPVEWFVEELRTNPELARIIVHKFVDADQDGELSAEELLRPMY
Bursicon alpha	KDR13886	ATGCTTCTCCGAACTCTTGTTTAGTCTGCCACGTGGAAAGTTGGTTCTGCATCCCATGGCTTGCCAACAGCCTTCCATTCAACAGATTGCTGTTTCAGCTGTGCTGCTTCTGTCACTGGGCTATGTTGTGCTGGTGGATGCAAAGGATGAGTGTCAGGTGACACCAGTCATACATGTGTTGCAGTACCCAGGTTGTGTGCCCAAACCTATCCCATCATTTGCCTGCACTGGTCGTTGCAGCAGTTATCTCCAGGTATCAGGGTCCAAGATCTGGCAGATGGAACGCTCATGCATGTGTTGTCAGGAAAGTGGTGAACGTGAAGCAAATGTCTCTCTGTTCTGCCCAAAAGCTAAAGCAGGAGAACGAAAATTCAGGAAGGTGAGCACAAAAGCACCACT…	MACQQPSIQQIAVSAVLLLSLGYVVLVDAKDECQVTPVIHVLQYPGCVPKPIPSFACTGRCSSYLQVSGSKIWQMERSCMCCQESGEREANVSLFCPKAKAGERKFRKVSTKAPLECMCRPCSTVEESAVIPQEIAGYADEGPLSNHFRKSL
Bursicon beta	KDR13885	TCAACATCTGATTACTATCACAGCGACACACAACATACTGACAGCAAGATGGTAAGCGAGGTAGCATGGTGGTTCCGAAGCTTGCTTCTGTTCATCCTTTTCTTCGTGGCTGTACCATCTACAGTCCAACAAGGAGAGGATGTGGCATGTGAGACTCTACCATCTGAAATACATATCATCAAAGAGGAATTTGATGACCTTGGACGTCTGCAACGAACATGTAGCAGTGAAGTGAGTGTCAATAAGTGTGAAGGTGCATGCACTTCACAGGTGCAGCCCAGTGTGATAACTCCTACAGGATTTCTCAAGGAATGTTACTGTTGTCGTGAGAGTTTCCTGCGAGAGCGTATCATCTCACTGACTCACTGTTATGATCCTGATGGCATCAGGCTCACTCAA…	MVSEVAWWFRSLLLFILFFVAVPSTVQQGEDVACETLPSEIHIIKEEFDDLGRLQRTCSSEVSVNKCEGACTSQVQPSVITPTGFLKECYCCRESFLRERIISLTHCYDPDGIRLTQEGQASLDVKIREPADCKCFKCGDFSR
Calcitonin-A	absent	TGCAAATGGAGTGGAAGAAGGAGATGACACTGGTCCTCTACTTACTGGTTGTCATGGCAACAGCGGCCTGGGCCTCCTCCAAAGAGATTGCTCAAGAACTTATGGACAGCCATATCAAAAGTTTACAGGAGAATCGACGGACAGTTCGCCTGCTGAAGAGTTTGCTGGAGGATCTGGACGTGAATATGGAGACAGTGCAGAAAAGGACATCTTGCCTCATAAACGCTGGACTATCCCACAGCTGTGACAATCGAGATTTTATTGGTGCAGTTGAAGAGAACAAATACTGGAGATCACTGGATTCACCGGGCAAACGGCGTCGACGTGGAATATTCAACGTTCAGTAATAGCCCTGGAAAGGGCAGTAATCACGTGGAAGTCGCGGTGCTTTTCAAGACT…	MEWKKEMTLVLYLLVVMATAAWASSKEIAQELMDSHIKSLQENRRTVRLLKSLLEDLDVNMETVQKRTSCLINAGLSHSCDNRDFIGAVEENKYWRSLDSPGKRRRRGIFNVQ
Calcitonin-B	KDR17268	ATGGAGTGGAAGAAGGAGATGACACTGGTCCTCTACTTACTGGTTGTCATGGCAACAGCGGCCTGGGCCTCCTCCAAAGAGATTGCTCAAGAACTTATGGACAGCGACAAGGCAGCTGAACGGGCTAAGAGATGTGTTAATACTGGCGATGACAGCTGTGCCAACGGCTACATTCCTGGAGCTGGAGCTGATGATGATTATTTTAGTGGTGGAAACACCCCAGGAAAGAGAGCGACATTGGATACCCTGAATCCTCAAGAACTCCGCACAGCCTGGCAGAAATGTCTGAACACTGGCGATGACAGCTGTGCCAACGGCTACATTCCTGGAGCTGGAGCTGATGATGATTATTTTAGTGGTGGAAACACCCCAGGAAAAAGAGCGGCATTGGAGACCCTG…	MEWKKEMTLVLYLLVVMATAAWASSKEIAQELMDSDKAAERAKRCVNTGDDSCANGYIPGAGADDDYFSGGNTPGKRATLDTLNPQELRTAWQKCLNTGDDSCANGYIPGAGADDDYFSGGNTPGKRAALETLTPQQLRRAWLKCLNTGDDSCANGYIPGAGADDDYFSGGNTPGKRSVSSFDVKRHCLLFPMSPVCRNL
Calcitonin-like Diuretic hormone	KDR23368*	TGTTGCAGGGAAACTTCTGCGGGAGGCTCCAATCTGCTTGACCTAACATCTCGCCGTCAACTTCCTACGTCGCCAGGACACGCGCCTATCGACCTCACAGCCATGAACTCCTGCGTAGTCCTGTTGACAAGTGCGCTGCTGGTTGGGGCTGTCCTCATGATCAGCGTCGTTAATGCCGTAGAAAGCGCTCCACTGTCAAGCCACAGGAACAACTTCATATCGGACCAGGACTCAGAGCCGGACTCAGAGTATGTTCTGGAAATGCTCGCCAGACTAGGACAGTCGATCATACGTGCCAATGACCTGGAGAATTCAAAACGTGGACTTGACCTGGGCCTGAGCCGCGGCTTCTCCGGCTCTCAGGCAGCAAAGCACCTCATGGGACTCGCAGCTGCAAAC…	MNSCVVLLTSALLVGAVLMISVVNAVESAPLSSHRNNFISDQDSEPDSEYVLEMLARLGQSIIRANDLENSKRGLDLGLSRGFSGSQAAKHLMGLAAANYAGGPGRRRRSVDESS
CCHamide 1	absent	GGAGTCCTACAGGTGAAACCGGAAACTGCACCTCAGACGGAGTCCACCGAGCATCGACGCACTTCATATCACGAAAAAGTACATACTTCTTCTGAGTTACATGTCTTAGCTTGAATTCTGTTCTGTTAGAGTTTGCGCTAATTCAATTATTTGAGGTGCTGAGAGCCTCGTAGCTTCTAGCTGGTAGCCGTTACAGAAACCTTTTCGGACTTTTCCAAAGCATTCCGATTCGTGAGCCAGGAAGTGGTCCGCGATGTTCTCGCCGTCTTTAGCCACGAGGACGTCTGCTGTGGGAGTCGCAGCGAGGTTTGCGATTGTACTTCTCGTCTTCGGGTTCGCCGAATGTGCGACCGGTTCGTGCCTCAGCTACGGCCATTCCTGTTGGGGAGCGCATGGCAA…	MFSPSLATRTSAVGVAARFAIVLLVFGFAECATGSCLSYGHSCWGAHGKRSGNVAADEAPVDVSEAVAAIAAPEDTRWFLSKLVRQAEPVSGSKVWKRLRGVRVPSAADRRRNEVQWRNGASEEEDEAEATGGNDAVARSRTIHLEGSEETPAGILVPAGGEYPAGENQDAEVLLMADDQAIRRTPQKLRVYKLMNHQGGKLD
CCHamide 2	absent	ATTTCGTCTCTTCGCCTCAACAGGATAGGAGGAAGAGTCTGAAACGTCGGAATTTCGAAAAGGAACTTTGGTTCTGTAAGAAGCCAGCCAATCAGTCATTGAGCAGTCATGGTTTTCCACAGACACACAAGCATTCTGATTGTCTTAATGGCGATTGTAATACTGGCGAGCGAAATTCATCTCTCGTCTGCAAAACGTGGGTGTTCGGCGTTCGGACATTCTTGCTTCGGGGGTCACGGCAAGCGAACGGACGGGAACGCCGTCCTGATTCCGGGGCCAGATTCCGACCAGCAACCGCTACTGGTGTTCCGTCCAGAAGAGGAGGATGCAGACGACGCGATGGTCCAGCAGGGCGCTCTGCCCTCGGCGTGGTCGGCGACCGCGGGCATCTCCCCCCGC…	MVFHRHTSILIVLMAIVILASEIHLSSAKRGCSAFGHSCFGGHGKRTDGNAVLIPGPDSDQQPLLVFRPEEEDADDAMVQQGALPSAWSATAGISPRQPPPLPAKYNLTPFLRQWFQALRHSTGDVEAK
CNMa transcript 1	absent	CTCCAGTTAGCAGGAAAGAGGACGTCTTCCAACGCACAGTGCAGATGGCTTATCTGCCAAGCTTCACGGGGAATGGTATCTAAGATGTCCTCAAGGGCGATGATTCTGTGGACCATCGTCATGGTAATGGCATTCTCTTGCCGGGCTGAAGCCGCTCCAGAGGCCTTCATCGCGCCGGCAGATTTTCGCGAGTTGCAGCAAATCGCCCTCGCCGAAAACGGATTACAGGATGCGAAGAAAAGGGAAGAAATAGCAACACTCTTCCAGCTACTAGAACAGTACCACAACGAATGGCAACAACAACAGAAGCCCACCGATGAAGAAACGGAAACACAAGACATTGGAGCCCCTCAAGTTCCTGAAGACTACTCAAATCTACCAAACCGCATGCCAGTCGAA…	MVSKMSSRAMILWTIVMVMAFSCRAEAAPEAFIAPADFRELQQIALAENGLQDAKKREEIATLFQLLEQYHNEWQQQQKPTDEETETQDIGAPQVPEDYSNLPNRMPVETKFFRSQDGVVKDETKRGNYMSLCHFKICNMGRKRNFRWNPWIRR
CNMa transcript 2	KDR13067	CTCCAGTTAGCAGGAAAGAGGACGTCTTCCAACGCACAGTGCAGATGGCTTATCTGCCAACMNa2GCTTCACGGGGACMNa2ATGGTATCTAAGATGTCCTCAAGGGCGATGATTCTGTGGACCATCGTCATGGTAATGGCACMNa2TTCTCTTGCCGGGCTGAAGCCGCTCCAGAGGCCTTCATCGCGCCGGCAGATTTTCGCGAGCMNa2TTGCAGCAAATCGCCCTCGCCGAAAACGGATTACAGGATGCGAAGAAAAGGGAAGAAATACMNa2GCAACACTCTTCCAGCTACTAGAACAGTACCACAACGAATGGCAACAACAACAGAAGCCCCMNa2ACCGATGAAGAAACGGAAACACAAGACATTGGAGCCCCTCAAGTTCCTGAAGACTAC…	MVSKMSSRAMILWTIVMVMAFSCRAEAAPEAFIAPADFRELQQIALAENGLQDAKKREEIATLFQLLEQYHNEWQQQQKPTDEETETQDIGAPQVPEDYSNLPNRMPVETKFFRSQDGVVKDETKRGNYPPPLCYFKICNMGRKRNPH
Corazonin	KDR21179	TCAAAAGCCTGTACTCCCACTCTCAAGGGGGTGGTACTATTAGCGCCAACAGATTTCACGATAGGGGTAGGAGGGTGAGAAATGACTACGGAAACAAGATGCGCGGTAAATGGAATTTGAAACCCGGAGTTTGGTATATAATCCCCATAGAAGCAAATGTTCGGCAGATAATCTGAAAACATTGCAGCGTTACATACTCAACATTAGAAACGTTTCAGGATAACAAGACGTGGGCAGCAAACGCCGTAATTCCTTCGCTTCATTTACAGGTCCGCTAGGTATTGAAAACGCCATGCATCTCAACAGCACTGCTTCGTCTTCCCGGTGTCGTTCCAGGATGACCGGACTTCTTCTTATCTTCTGTTGTCTAACCGGCTCCATCTTAGCCCAGACATTTCA…	MHLNSTASSSRCRSRMTGLLLIFCCLTGSILAQTFQYSRGWTNGRKRSGPSPQMLIPSSASGERLFQNTDESSAISNPCSQLQRIRFLLGARNPQQFYFPCETWTDIFETPSEEVSERFRRKAHQDFAEGNNIEGN
CRF-like Diuretic hormone	KDR14744	TCCATTCCGTTTTCGAAATAAAAAACTTCTTTTCGGTCCAGATTTTGAAAGAACAGGGAACCGTTCGAACGGTCAGATTCGAAATTCAGAACTAAGCACGCAGAAAGCACGCTAGTGGCTTCGCTAAGTCATCCCAAAGTCGTCTGATTCATCATCTCTTCACGTCGTTTTCCGGTGTAAGCAGGGGGACATCAAGATGCTCGCCGCGGTGCTGACACTGCTGCTGTCAGCGCTAGTGTCCTGTGGCACAGCTAGCATCGAACCCCCGTTGCTGGAGGCCCTAGCAGCGCCGTCGGCTGACCACGAGACGACGTCCTACCTTCTTCCACGGCTGTCAGCCAAGTTCCGACCCCACGGCGACTGGGACAGCGCTCCGGACCCTCGCTTCTACGTCCTCAC…	MLAAVLTLLLSALVSCGTASIEPPLLEALAAPSADHETTSYLLPRLSAKFRPHGDWDSAPDPRFYVLTELQRESSQAARRMKRTGAVPSLSIVNPLDVLRQRLLLEIARRRMRQSQDQIQANREMLQTIGKRDADQSQQRSSDDDDEDDEMDSEFMVSSTDEKSGSNRPRDTPDWSPSSGPRWDDEFASQHH
Crustacean cardioactive peptide	KDR08645	GCCAGTCCCTGTGTTTCATCAGCCCCTAAATTCGGAGGACATCGCGTCGATTCACTGTCTATCGCCTCAGTTCCAAACTCGGGGACAAGCAACAGTATGCAGATGTGTCACGTGGTCATAGGTTGTTCCGTCGCTGTCCTCCTCATGATCATAGGCCTTCCCCTGGCTTCGTGCGACTCTGTAATCATTCAAAAGCGGCAGATCGACCCAGCTGATGTGGACCGTATATTAGACCCGAAACGTAAGCGGCCATTCTGCAATGCGTTTACAGGCTGTGGCAAGAAGCGATCTGATGAGTCCATGGGCACTTTGGTAGAGCTGAATTCGGAACCGGCCGTGGAAGACTTAAGTCGGAAGATCCTGTCCGAAACGAAACTGTGGGAGGCAATCCAAGAGGCC…	MQMCHVVIGCSVAVLLMIIGLPLASCDSVIIQKRQIDPADVDRILDPKRKRPFCNAFTGCGKKRSDESMGTLVELNSEPAVEDLSRKILSETKLWEAIQEARAELLRRRQEQLQEGQYATAVERPIPLSITGYRKKRSVIPEGTGNSLLTTSEPQDQSTKTWSR
Ecdysis-triggering hormone	absent	AGCGTGCCTGGAGGTTCATTGCACATAACAGAACAGAACACTCAAATTAACAAAGGACATTTATCGAACCACAATGAAGAAATCAGCAAAACAGAATTGGAATCTGATAGCGACAAACTGCTTCTCGTTTGGTTTGCCTTTGATAATGGTAGCAGCCATACTTGTAGTCCTAACAGCATGCCCTAGTATCATCTCGGCGGACGAAACAGGAACCAACTTCTTTCTGAAATCGTCCAAAAGCGTGCCTCGAATAGGTCGACGCAGCGAATACGACTTCCTGAAGGCGTCGAAGGAAATTCCTAGGATTGGACGACGTCGTGAAATGTCTCCTCTTACTCCGGGACGCGAATCGGCCATGTGGCCTTGGTTCAGAACCGCCGACACAATTCCAGGTCCGTC…	MKKSAKQNWNLIATNCFSFGLPLIMVAAILVVLTACPSIISADETGTNFFLKSSKSVPRIGRRSEYDFLKASKEIPRIGRRREMSPLTPGRESAMWPWFRTADTIPGPSRRSNYYLHEEGKPLSWTSVEKTMEEAPELWKPDLWRKNSETFPLRDDFDVEQVVRRSPGRFGSTKEIDEGRNQVEV
Eclosion hormone 1	KDR15011*	CTCTAGTCAGCTCGTCGCGTGCCTGAACCACACAGAAGACAGAATGCATTCACTTGTTTGTTTGTTCATGTTCTGGTTTAGTACCGTAATTTCCTTGCTTGCTGCGATGGAGCAACGCAAGATCTCTGAAGCAGTGGTATTAGCGATGTCTGTGGCGTTCCTGGCCGCCACCGTGGTCGTCCCATCGGGAGCTACGAGTTATTCCATTGGAGTCTGCATTCGAAATTGTGCCCAATGCAAGAAAATGTTTGGGCCCTACTTCGAGGGGCAACTCTGCGCTGACGCCTGCGTAAAATTTAAAGGAAAAATTATACCCGACTGTGAAGACCTCGCGTCCATAGCACCATTTCTAAATAAATTTGAATAAACCCAGCTTAATTTTCTGCAAACGCTCTTAAG…	MHSLVCLFMFWFSTVISLLAAMEQRKISEAVVLAMSVAFLAATVVVPSGATSYSIGVCIRNCAQCKKMFGPYFEGQLCADACVKFKGKIIPDCEDLASIAPFLNKFE
Eclosion hormone 2	KDR15010*	GTCTATATAAAGGTGGAAGTTAAAATCTGGCGTCACATACATTACAGTAAACGTCAGCATAACCGGAGTTGAAGAGGAGACATCTCAACGAAGAGACATGACTGGACATGGTGCGGTTTTTTATTTAGCCGTTTTAATCATCGTTTCAACTGATGATTGCTGGGCTGGAAGCAACGTGGGAGTCTGTATCACGAACTGTGGGCAGTGCAAGCAGATGTACGGACACTATTTCGAAGGCCAGGTTTGCGTCGAGTCGTGCCTTTCCACCAACGGGAACCTACTGCCTGACTGCAACAATCCCAACACTCTCCGCGGACTCCTCAAGAGGCTATATTGATGAACATTCTGTATATTTTTAAGCAGAGGTGTGATAAAGCACTTCTCTCGAATAAAATCAAG…	MTGHGAVFYLAVLIIVSTDDCWAGSNVGVCITNCGQCKQMYGHYFEGQVCVESCLSTNGNLLPDCNNPNTLRGLLKRLY
Elevenin	KDR13438*	GACGTCCTGTTTAAATAGACAGGAACCAGCGTCGTTCCCTCTACAGACGCACGGCAGTGATCGCCAGAGACAACTCCTGGTTCTCACGAAGACTTACAGATTCAGTGCCATGTCCAGAGGATGTGCCCGCCTTCTGCCGCTGCTGCTGTCAACCGGCATGCTGTTATACCTGATCGCGATGACAGAAGCTGTCCCTGGACCTCTCGATTGCAGACGTTTTGTCTACGCGCCCAAGTGCAGAGGAGTGGCCGCAAAGAGGGGATTCCTGCAAGCAAATCGACCAGGCTACCTTCTTGACACAGACAGGAAAGTGGATGGTTTGGAAGAAGTCTTGGGCCTGTATGCAACACCCCAACCTATTGCAGTACCACAGCAGAGTGATAGCAGAGGCCAAGTTCA…	MSRGCARLLPLLLSTGMLLYLIAMTEAVPGPLDCRRFVYAPKCRGVAAKRGFLQANRPGYLLDTDRKVDGLEEVLGLYATPQPIAVPQQSDSRGQVQGFATRGHSGQAWSAAGDQQGLKTDTFYDWYLSNRKRSRDTDVTYDY
FMRFamide	KDR22810	CTTCCCGCTTGCTGGAACTGGGCTTCGAATATTTCGCTTCAAAGTGGGGCAGGAACCGACAAACTTCGCGGAGTTTCTTAAGAATACCACCAACTAAAACTTGCCTGCCGCCATGATGAGGGTGATGCTGGCCCTAGTATGCGTCGCAGTGGCTGCGTCCTACCCAACGGACACCCCGATCTCCGAGCAGCAGAACAATGAACTCGCCACGCCAGACGACGCCGGCGCACTGGGCGACGACTGTGAGTTTGAGGACGTGTCACCACCAACAACAAAGAGAAGACAAGAAGATGAGGACAAACCCGCTCCAGTTCATCGGCACTGCTCCAGTCGGATCTACGTTCGACTGGGACGAAGGAGCACGGACGGTTCAGCATCCGGTCTAAATTTACCGGAGGA…	MMRVMLALVCVAVAASYPTDTPISEQQNNELATPDDAGALGDDCEFEDVSPPTTKRRQEDEDKPAPVHRHCSSRIYVRLGRRSTDGSASGLNLPEEEDTALPRLGRGGRPNYNFVRFGRGGKNDNFVRFGRGGKQDNFIRFGRDRSDNFVRLGRTRADNFIRFGRGKQENFIRFGRDKQGNFIRFGRGMKNSDDNDETFRLEDTDVNPENEFSASSNLRVGRSGKSEGDFIRFGRARPSNFIRLGRGDDDLRQPKEGGTGRSEIARYGRQTYDDNFVRLGRSPGNNDAMRRGKLTDRNFIRLGRSGPQNDYAREWENSEMSGRSDNPPTNNNFIRLGKRAKGGDERENFVRPGRDAEQTPGTENKTVKHTRNRRSATFSGGDENPEDSSDCPVVTSNSA…
Glycoprotein hormone alpha2 (GPA2)	KDR08333	CTTGGTTCTGGCGCCCTCTGAGCGGCGATCTAATGCACCAAGAGTCGGTGTTCTAAGGGAGCAATCGGTGAAACTGAGTTGAAGTACCAGGAGCTCACCACGAGACCACAGAAAGTTTCTTCAATTGACGAGAATCGAGCAGTCTTTGTGAACACCACTGTTGGAACTTGCCATGTTTCCTGTCAGTTGGAGGCTTCAGTGCTGCTATCTATTATTCATTTTCGTCACCATACTCTCCGTAGTCTCAAGAACAAGAGCGAGAGATGCTTGGGAGAGACCTGGCTGTCACAAAGTTGGGCATACTCGTAAGATAAGCATTCCGGACTGTGTTGAGTTCCACATCACAACGAACGCGTGTCGAGGTTACTGTGAGTCCTGGGCTGTTCCCTCGGCTATCGA…	MFPVSWRLQCCYLLFIFVTILSVVSRTRARDAWERPGCHKVGHTRKISIPDCVEFHITTNACRGYCESWAVPSAIDTLRVNPHQAITSVGQCCNIMDTEDVEVQVMCLDGTRDLVFKSAKSCSCYHCKKD
Glycoprotein hormone beta5 (GPB5)	KDR08334*	CGCGAGGTTAGTTGACGGAAAGCGTTGTGTTCTGTCAACCAAGCGTCACGTACTGAACTTCACGGGGAAAGAGTCATGAGTTTGGTATTCAGCAGATTACCGTTCGCATCGGCTCTCTGTTTCGCCTTGGTCGCGACCTTGTGGCTGGGAGCCGAAACTTCTTCTTTGCAGGAGTCGACGCTGGCTTCCACCCTGGAGTGTCACAGGCGAATGTACGCCTACAAGGTGACCAAGACGGACAGCGCCGGGCGAGTCTGCTGGGACGTCATCAACGTCATGTCTTGCTGGGGGCGATGTGACTCCAACGAGATATCAGACTGGAGGTTCCCGTATAAGCGCTCCTTCCACCCCGTGTGCTTACACGACACTCGAGCTGTAAGTTCAGCGACGCTACAAAAC…	MSLVFSRLPFASALCFALVATLWLGAETSSLQESTLASTLECHRRMYAYKVTKTDSAGRVCWDVINVMSCWGRCDSNEISDWRFPYKRSFHPVCLHDTRAVSSATLQNCEEGVEPGTEVYEYLEALTCRCMVCKSSEASCEGLRYRGQRSGPFLVGGR
Insulin-like peptide 1	KDR17011	GCCTCGCGTGCTTGCAAGCTGTTCAAGAAGAGGACGATTCTTTTCACGTAGTCCGTCTGTGGAGTAGGGCAGCTCCAGACGAGACATCCAGCAAGGAGTAAGAGGGTACGGGGTATCTGCCATATAAATTACAGCAATAAAACCAAAACTGGGTTTCGAGTTGGTTGTCGGCTGTGTCGTCTTTAAGATGTGGAGGCTGTATTTGCGACTGGTGGCCATTGCAGCTCTTTGTCTATGTACCCTTGCCCAAGCTCAATCAGACTTATTCCAGTTAGGAGACAAAAGAAATACAAATAAATATTGTGGCAGAAATCTAGCAAATATGCTTCGATACGTTTGTAATGGAAATTACTACCCAATGTTCAAAAAGGCATCACAAGATGTGGAAGATGTGAATGA…	MWRLYLRLVAIAALCLCTLAQAQSDLFQLGDKRNTNKYCGRNLANMLRYVCNGNYYPMFKKASQDVEDVNDSGIWIQPLPIEEPQLQYPFHSRSNAATLVPGSLRRHTRGVYDECCRKSCTIQEMVSYCGSR
Insulin-like peptide 2	KDR17012	CGGTTAAACGTTTACTCTTGAATGCGTATCATAGTTTCGAGATAAGCAACCAGGTGTAAAACCCCTGGCTTTTTCCCCCAAGTTAACAGGACGCACCCTATATAACTACGAGACCCTCCAGAGCATTACAACAGTGTTTACTAGGTACAGCTTCAAGGAGCTTCACTGATAGAAAGATGTGGAGGGCTTGCTTCAGAATAGTGGTAGTTGTGGCTCTGTGCCTCTGTTCGCTAGCCCAGTCTCAGTCCGACATCTTCCCGTTCCCTGATAAAAGGCCAGAAACCAAGAGATACTGCGGCAGCAACCTTGTTGACATATTGCAGTTGGTCTGCAATGGAAAATACTACTCCAACATAAACAACAGCAACAACTACAGCCCACACGTTGGTCGGAAGAAAT…	MWRACFRIVVVVALCLCSLAQSQSDIFPFPDKRPETKRYCGSNLVDILQLVCNGKYYSNINNSNNYSPHVGRKKSMPEADEDFWQQLQPVEEQMKFPFRSRSSVSTFAHRIFKRHTVGVAYECCINKGCTVYELRSYCAP
Insulin-like peptide 3	absent	CTTGGTTGACTACCTACCAATGGGGAAAGTCGGGAGTAAAAACCTTCAGTTGAAAGTTGACAGGGAACTCACCTCTACCTATATAAAGAAGAGGCAGGCCGGTTCATCGGAACAGTATTCTTTAGGATCGACGTAAGGGAACAAGTACTGAACAGAATGTGGAGACTGTGTTTACGTGCGATGCTAATTAGCATGATCTGTGTGTGCGCACTAACTGATAATCCATCGACCACTCCAAAATTTGTAGAGAAAAGAGAGGCACATAGGTACTGTGGTAGAAACCTCGCCAACATTCTGAAATTCCTGTGCCAAGGCCATTACAACGGCATAGATTACGACAGGAAAAGAAGAGATGTGGACTTCTACGGTGAACCGAAGTTGTATGGAGATCATGACTAC…	MWRLCLRAMLISMICVCALTDNPSTTPKFVEKREAHRYCGRNLANILKFLCQGHYNGIDYDRKRRDVDFYGEPKLYGDHDYDFWSQAEDVDDFADLHYPFRPRSVSSVLLNKLFRRRPKRNNGGIVEECCIYKGCTLSELTEYCSPVQ
Insulin-like peptide 4	KDR19689	ATTCTGAAGGATTCTCACGCAGAAACATCCAGGGATGAGGACCATCTTGTTACGTTTGACGGTCATCGGAATGATTTGCTCGTGGGCATTACCCGACAGTCAGTTGGGTGTGCGGAAGAGAGAGACGGCGTACAGATACTGTGGTCCAAACCTCGCCAACATCTTGAGGCTAATTTGCAATGGCTCTTACCACACCGACGAGGACTGGAAAAGAAACGGTGGCTCCATCCAAAAGAAGCAAGAACACGATAAGGAACTCGATTTTTGGACTCCTCCAGAAGCCGCAATGGAACAGTTCCCGTTCAGAACCTGGTGGATGGCAAACCAGTTCTCGAACAGAGTCTTCCGCCGCCAGAGAAGAGACGCTGGAATTGTCGAGGAATGTTGTGTGTTCAAAGG…	MRTILLRLTVIGMICSWALPDSQLGVRKRETAYRYCGPNLANILRLICNGSYHTDEDWKRNGGSIQKKQEHDKELDFWTPPEAAMEQFPFRTWWMANQFSNRVFRRQRRDAGIVEECCVFKGCTISELSEYCAES
Insulin-like peptide 5	KDR17011	GCCTCGCGTGCTTGCAAGCTGTTCAAGAAGAGGACGATTCTTTTCACGTAGTCCGTCTGTGGAGTAGGGCAGCTCCAGACGAGACATCCAGCAAGGAGTAAGAGGGTACGGGGTATCTGCCATATAAATTACAGCAATAAAACCAAAACTGGGTTTCGAGTTGGTTGTCGGCTGTGTCGTCTTTAAGATGTGGAGGCTGTATTTGCGACTGGTGGCCATTGCAGCTCTTTGTCTATGTACCCTTGCCCAAGCTCAATCAGACTTATTCCAGTTAGGAGACAAAAGAAATACAAATAAATATTGTGGCAGAAATCTAGCAAATATGCTTCGATACGTTTGTAATGGAAATTACTACCCAATGTTCAAAAAGGCATCACAAGATGTGGAAGATGTGAATGA…	MWRLYLRLVAIAALCLCTLAQAQSDLFQLGDKRNTNKYCGRNLANMLRYVCNGNYYPMFKKASQDVEDVNDSGIWIQPLPIEEPQLQYPFHSRSNAATLVPGSLRRHTRGVYDECCRKSCTIQEMVSYCGSR
Ion transport peptide transcript 1	absent	TCAACTCTCCTTTCATATGAGGTAAAAACATCGGTGGACATTTGTTTATAAAACAGTGTATACGTGTGCGGAGAAAAGCAAACGGACTGAAATTCACCGACCTCTAGTATACTGGAAATTTTGTCTGTCTGACGTAAACGAAAATTCAACTCCATTTCTACGCAATTTGCATAACATTACGATGCAACATCCGCATTTAACCCGGATCTTGGCGTGCTCTCTGCTCGTCAGCATGATCATCACAAGTTTATTAACAAGTCGTACGTCGGGGCTGGCTGTCGGACATTCGCTTCATAAGCGCTCCTTTTTTGAAATCCAGTGTAAAGGTGTTTACGACAAGAGCATCTTCGCTAGGTTGGACCGAATCTGTGAAGACTGTTACAACCTCTTCCGTGAGCC…	MQHPHLTRILACSLLVSMIITSLLTSRTSGLAVGHSLHKRSFFEIQCKGVYDKSIFARLDRICEDCYNLFREPQLHSLCRKNCFTTDYFKGCLDVLLLQDEMEKYQTWIKQLHGAEPGV
Ion transport peptide transcript 2	absent	TCAACTCTCCTTTCATATGAGGTAAAAACATCGGTGGACATTTGTTTATAAAACAGTGTATACGTGTGCGGAGAAAAGCAAACGGACTGAAATTCACCGACCTCTAGTATACTGGAAATTTTGTCTGTCTGACGTAAACGAAAATTCAACTCCATTTCTACGCAATTTGCATAACATTACGATGCAACATCCGCATTTAACCCGGATCTTGGCGTGCTCTCTGCTCGTCAGCATGATCATCACAAGTTTATTAACAAGTCGTACGTCGGGGCTGGCTGTCGGACATTCGCTTCATAAGCGCTCCTTTTTTGAAATCCAGTGTAAAGGTGTTTACGACAAGAGCATCTTCGCTAGGTTGGACCGAATCTGTGAAGACTGTTACAACCTCTTCCGTGAGCC…	MQHPHLTRILACSLLVSMIITSLLTSRTSGLAVGHSLHKRSFFEIQCKGVYDKSIFARLDRICEDCYNLFREPQLHSLCRSKCFSSDYFKGCLEALLLKEEEQKFNQMVEYVGK
Leucokinin	KDR18861*	GCGCGAGCCGCGAAGCGACCAGTGCCCCCTACACGGACGGAGCGCAGCGCGGCGAGACTCCTTAGCACTTCAGAATGTCATTGGCTGGAAGGAAGTTCCTGGTGCTACTGACAGTCACAATCGCCGCACGCGGTCAGACTCCGCGCGCGTTCGCCGTAGAGACGCACAACCTTCTGGGGTCCCTACCAGCGCTGGTGGGACAAGATGGCCTCGGGGAAGGAGGGCAGGCGGATGCAGGCCTGGACCTGGACCTGGACCGCAGAGAGACTGAGCGCCAGGCGTTGGCCGACCTCCTGCTGCGCCTTCCTGAGCCGTCGGTGCAGCGCAAACGACGACGACGTCACGAGGACGAGCAGCGGAGCGCCGGCTCTGCCCCTGGGGTCTCGAGAGACGCGGGAC…	MSLAGRKFLVLLTVTIAARGQTPRAFAVETHNLLGSLPALVGQDGLGEGGQADAGLDLDLDRRETERQALADLLLRLPEPSVQRKRRRRHEDEQRSAGSAPGVSRDAGPYAEDSRLEDSSAGRGVMMPSRLFGRRGKEENESPAFGERGFKRATVGAAGRRAFGTWGGKRAAEFHSWGGKTSSEEQSALAVVSSKRRRPAFNHWGGKRDSASNALADKRDIFGLSVSDEPSLRTWGSNSAPPFSEPSPQKDAVLRSLCNEHPAFSILSSNYEPKPALIALGCKRAFASWGGKREARGPPPSAWGSKGSSDGDARDTRSFLSWGGKRNFIAGGMKEGAEELGKRRFSSWGGKRGTMRTGEIGPGDEGEQSSARISSPEGYRQLLEGFGRKMGLPHEYNEI…
Myosuppressin	absent	TACGCAGCGTCACCGTGGGCGCCGAGACGTCCATATAAGAGTGACGGCATCCACAAGAACTGGTCCACAGAGATACAGACCGACGCTTGAAGCCCGGACCCCGCAACTTGTCTGCTCTCAAGTACCAGCGCACACAGAAGAATGAAGCACGTATGTGTGGTTCTGATCTGCTTCCTGGCCGCTCTGTTAGCTTTCTCGCCTCTGCGAGTCTCAGCTGTACCTCCTCCCCAGTGCAGCCCAAGTGTACGCAAGGTTTGCGCTGCACTCTCAACGTTCTACGAACTCTCTAATGCAATGGAAGCCTACTTAGACGACAAAGTAGCGCGCGACAGCAGTAATCCCCTGGTGGACGCCGGGGTGAAACGACAGGACGTCGATCACGTGTTCCTCAGGTTTGGT…	MKHVCVVLICFLAALLAFSPLRVSAVPPPQCSPSVRKVCAALSTFYELSNAMEAYLDDKVARDSSNPLVDAGVKRQDVDHVFLRFGRRR
Natalisin	absent	GCAGCAGCAGCAGGAGTCGGGACGATCGTCTCAGATACGACGCTCCAAATTCTGAATATCGACAAACGGATTGCGACTTCGCCTGGCGTCGTGTTGGGGACTTAGCGTGATTAAGATGACATCCACACTGCTGATGGTGTCGCTAGTGCTGACGTGGAGTTGCAGCGACGTGGTGCGGTCATCATCGGAATTAAGAAATATGCAAAGCGACGCAAAAAACATCAACGCGGTAGAAACCGACACGGGACGTGACATCGAACGCCGCGTGACCCGAAGCGACGTGCGCGCTACCTTGGGGAACAAACCGGAACCTGGTTTCTGGCCAGCCCGAGGCAGAAGGAGCTATTTCGAGGACGTGCCCCCACTCTTCTGGTCGGACGCGCCCCTCCGGCCGAACTC…	MTSTLLMVSLVLTWSCSDVVRSSSELRNMQSDAKNINAVETDTGRDIERRVTRSDVRATLGNKPEPGFWPARGRRSYFEDVPPLFWSDAPLRPNSQTPRMHWRSAAPHKPRGRLQLHTPLFAEEPNYVLLDRRDEPNVSPDGTNDDDPFWVARGRRRYEARTASGEGSLWAAKVRPTSISGLRELMYADEPFWAERIRKSDHDSLESAEDPFWPTRGKRNIFRLPEGTPRRRVLKSLSGNELCWAARGRRSADEDSRDKRGLLESLSAGEPFWAARGKRPAGDEDEDSQDRGEPLETISVDVPTWTAFGKKSALDDARQSRDKCCQKESMSVERPLWASQKRGNDDDDDELEDKRGRRGSLLDSLSAEVPFWAARGKKDSPRMTPPSPEDLLSQIRTQE…
Neuroparsin	KDR17790	CGTTCTCTGCATCATCAAGAGCTGTTTTCAACAAGGACTACCGATCTGCAGCTAGTCAACCCCTAGAGATTGAATATGCAGGAGAAGACTTACCTTACAGAGGAAAACCGGTATTTTTGGCATGTTCTTCAAGACACAATAATCGGAGTATGAAGTCCTGCGCAGTCTGCATTTTGGCCTCTGCTTTCATCTTCCTCCTGCTTCAGAGCTGTAAGGCTGGTAGTCTTATTTGTAAACCATGTATGGGCAACGATTGTAATTTGGAGCCCGAATCATGCGAACACGGAATTGAACGGGATTACTGCGGCTGGAAAGTGTGTGCCAAGGGTCCGGGAGACTATTGCGGTGGACCGTCAGATGTAAGGGGAAAGTGTGGTGAAGGAATGCATTGTGCCTGTG…	MKSCAVCILASAFIFLLLQSCKAGSLICKPCMGNDCNLEPESCEHGIERDYCGWKVCAKGPGDYCGGPSDVRGKCGEGMHCACGKCNGCSLTTLDCYFGLDQLQCL
Neuropeptide F 1a	absent	GCGAAGGACATTGTTCGCTGAGCGTTCGCACCAGGTAGCAGCAGGTCGCCTGTCGTCGTCGTCCGCCTCATCACCGACGCTTAACTTCTGAACTAAAAGATCGCCTGTTCTACCATGCAGAGTTCTCTGGCCTGGTTTCTTGTGGTGGGCTGCGCCCTCGTTCTGATGCCTCACGTTGCCCCCACTGCGTGGGCCAAACCCACGGACCCGGAGCAGTTGGCAGCCATGGCAGACACCCTCAAGTATCTGCAAGAGCTGGACCGTTACTACTCTCAGGTCGCTAGACCAAGGTTCGGCAAGAGGGCAGACTTGAGGCCTGTGAACGAGCAAGACCTTGCTCCTGATGATTCCAGCGACAGACTTTGGCGGCGCATCGCCAGTAGGAGGTGAGAGACGCTG…	MQSSLAWFLVVGCALVLMPHVAPTAWAKPTDPEQLAAMADTLKYLQELDRYYSQVARPRFGKRADLRPVNEQDLAPDDSSDRLWRRIASRR
Neuropeptide F 1b	absent	GCGAAGGACATTGTTCGCTGAGCGTTCGCACCAGGTAGCAGCAGGTCGCCTGTCGTCGTCGTCCGCCTCATCACCGACGCTTAACTTCTGAACTAAAAGATCGCCTGTTCTACCATGCAGAGTTCTCTGGCCTGGTTTCTTGTGGTGGGCTGCGCCCTCGTTCTGATGCCTCACGTTGCCCCCACTGCGTGGGCCAAACCCACGGACCCGGAGCAGTTGGCAGCCATGGCAGACACCCTCAAGTATCTGCAAGAGCTGGACCGTTACTACTCTCAGGTCGCTAGACCAAGCCCTCGCAGCGAGTCTGGCCGTCAGCACGAGCTCTCGAGGGTGGAGAATGCGTTGAAAATGCTGCAACTGCAGGAGTTGGATCGCTTTTACTCTCCGCGCACCCGCCCG…	MQSSLAWFLVVGCALVLMPHVAPTAWAKPTDPEQLAAMADTLKYLQELDRYYSQVARPSPRSESGRQHELSRVENALKMLQLQELDRFYSPRTRPRFGKRADLRPVNDQDLAPDDSSDRLWRRIASRR
Neuropeptide F 2	KDR17622	CTGAAATCTCTTCAAATTCAGACTTCGATTATTCCAACATTAGTCGACACGCGTCGTACAAAATCTGCCTAATCCTCACTTCATTCTGAGACTTCGCGTCTGAAATCTACAGCGGTCACCAATCACAGAGAGAATGCAGAATCCGGTGAACCTGTTGCTGGTTGCGGGTCTGTGCGTTGTCATAAGCATGGCAATGCCCTGTTGGAGTGACCCCCTCCCAGCAAGCGCTGAGATCGCTTCTCGCCCCACCAGACCTAAAGTGTTCACCTCTCCAGACCAGCTCAGGGACTATCTGCAAGAACTGGGAAATTATTACGCCATCGAGGGTCGACCCAGATTTGGAAAGCGTTTGGACACACCGACGTACAGACCTAGCAACAATATTCTGGGACTCCCGGT…	MQNPVNLLLVAGLCVVISMAMPCWSDPLPASAEIASRPTRPKVFTSPDQLRDYLQELGNYYAIEGRPRFGKRLDTPTYRPSNNILGLPVTAGLSSAASRGNYFRYPTQSAVRNDLFQMLFPYDE
Neuropeptide-like precursor 1	KDR21651	ACTAGACGTCGGGTGGGAACTCGAGGAGTCGTAGCAAACAGCGGTTGGCAACTTTAGGTCTGAGACATTTTCGGCCGGCATGTGGCTGTCCGCACCCTCGCGGGCCCTCCTGGTTGGGATCGCGGTCCTCTTCATAGTTTTCTCACCACAGGCCAGGTCAGAGGAGACTCCAACAGGCCAACACGTAGTAGACAAACGTCACGTCGGAGCGCTGGCTCGCACTGGCCAGCTACCCTTCCAAGGTAAGCGTTCTTATGCCGCTCTGGCGCGTAACGGCGACCTGCCCTTCAACGTGCGAGAACAGTGGATCAAGAAGACGCACCCCATGATGACAGGCAGCGGCGGCAGGTACCTCGAAGACCTGCTGCTCCCCCCCACAACCAAGCGCTACGTAGGGTC…	MWLSAPSRALLVGIAVLFIVFSPQARSEETPTGQHVVDKRHVGALARTGQLPFQGKRSYAALARNGDLPFNVREQWIKKTHPMMTGSGGRYLEDLLLPPTTKRYVGSLAKSGGLPFSRVEGKRTDEGSEASEVDNLLQSVLETEDLWRLQLTALKQELLREQEEELENQLQEDDTDEEKRNVGSLARSGNMPFKNGKRSVEALARAGYLPVPKQPQESADYPHDSNEDSEELVGKRSIAVLAKNGQLSAHGLKDLFHEGGNRGDDAYLEYLHQKREGDEAGEGLDELIQELYQEGQETGKRNIGSLARGYNFPYHGRKRTLGSIVRSGGFRFGGATKKVGDDDKRSVTSLIRHRINPFQEGKRYIGSVMRNQGSHFGLSKKDDSELEDDAKRNIGAMVR…
Orcokinin A transcript	absent	CTTCAGAACGGGTGATCGCTGTCAACGACATCATCAGCTGTCCGTCGCTTAGACCAGTTTAGGTCACATCTGTTGTCCGGCTTTTCGCAGGTTCCGATGGCCGCAGCTCCTGCCTGTGTTCACTCAAGCATGAAGATCCTTCCTTTGGTCCTGGTGGCTGTAGCGGCGGTTCTTTCTGTGCCCGGCAAAGCCACTTCAGCGCAGGGCGACCCTCTCAGGGGAAGTGCTTTCAGGGACTACCGCGGAGACAACGTTGAGAACGAGGACAATGTTCCTGCTAGCCAACTCCACTCCATCCTTGCAGGTCGGGAGGTGGACGGACTGGCACCCTTCCCGCGCAAGACGAGAAGCGGTCTGGACTCCCTCTCTGGAGTTACTTTCGGCTGGAATAAGCGCCTG…	MAAAPACVHSSMKILPLVLVAVAAVLSVPGKATSAQGDPLRGSAFRDYRGDNVENEDNVPASQLHSILAGREVDGLAPFPRKTRSGLDSLSGVTFGWNKRLDSLRGITFGNQKRNFDEIDRSGFNSFVKKNFDEIDRSGFDGFVKKNFDEIDRVGFGSFVKRNAPFLLARSYEKENH
Orcokinin B transcript	absent	CTTCAGAACGGGTGATCGCTGTCAACGACATCATCAGCTGTCCGTCGCTTAGACCAGTTTAGGTCACATCTGTTGTCCGGCTTTTCGCAGGTTCCGATGGCCGCAGCTCCTGCCTGTGTTCACTCAAGCATGAAGATCCTTCCTTTGGTCCTGGTGGCTGTAGCGGCGGTTCTTTCTGTGCCCGGCAAAGCCACTTCAGCGCAGGGCGACCCTCTCAGGGGAAGTGCTTTCAGGGACTACCGCGGAGACAACGTTGAGAACGAGGACAATGTTCCTGCTAGCCAACTCCACTCCATCCTTTTGATTCAAACGGAGGCGAAAACATTGAACGAGGTCTTGATTCAATCGGGGGTAAACATTGATTCAATCGGGGGCGGAAATGTATTACGAAATATTGAT…	MAAAPACVHSSMKILPLVLVAVAAVLSVPGKATSAQGDPLRGSAFRDYRGDNVENEDNVPASQLHSILLIQTEAKTLNEVLIQSGVNIDSIGGGNVLRNIDSIGGGNVRITDSLGGGNIVRNIDSIGGGNVLRNIDSIGGGNVRITDSLGGGNIVRNIDSIGGGNVLRNIDSIGGGNVRITDSLGGGNIVRNIDSIGGGNVVRYIDSIGGGNVVRYIDSIGGGNVVRYIDSIGGGNVVRYIDSIGGGNVVRYIDSIGGGNVVRYIDSIGGGNVVRYIDSIGGGNLIRGLDSIGGGNVIRGLDSIGGGNVVRNIDSIGGGNLVKGLDSIGGGNVVRSSDAGSG
Periviscerokinin	KDR13989	GGCATTATTACTGATACGACGCAAGTCCGTCGGGGTGCTGAAGCCCCTGCTGCTGAAAACGGTATAAAAGATTGTGCCTGTCCCAAGTCCTGGCTCTGCTTCAAGGTGCGTCCCCGGAGACCGAAGAACTTACAGTTTACAGGACAAAGACGAAGGCAGCAGAAGATGAAACAGATTTTGTTTTCCTGTGCGATGATTCACGTCCTTCTACTTGTTTCGTCTGTCCAGTGTGATGAAGAGTCTGACAGTGTTTCGACGAACACTGATGCAGAAAGAGGGTCTTCTGGTCTTATACCCATGCCACGGGTCGGCCGCTCGGACCTGGCGTGGACTCTTCAACGACAAGGTGATACTGTTCCCTCTAGCCTTATAAACAGGAGAAGTTCATCTGGCCTTATC…	MKQILFSCAMIHVLLLVSSVQCDEESDSVSTNTDAERGSSGLIPMPRVGRSDLAWTLQRQGDTVPSSLINRRSSSGLISMPRVGRGFLGLAPGVRTDPYLKDKRGSSGLIPMPRVGRSDVFWPLTDAFNVDGNKVGGLEKNINGDAGKTSTGMWFGPRLGKRREGNIDIPWAIVTVKEIPADVRDYTPYLTRESEGKEDYRVLLDEELPVRSGRIIHGHE
Pigment dispersing factor	KDR21015	ACAGTTTGAGAAATTTTGTTCTGGTTGGCAGTCTTCTCATTTCTAATTCCTTTACAATGAAACAATTGGGAGCTGTCATTCTGTTTTTCTACCTACTAACAACTGAATTTACATCAGCTGCCATCCAACTGGAAGATAACCGATACCTAGATAAAGAGTTTCAGACAAATGCAGTGAATGTCAGAGAATTAGCCACCTGGATAATGCAACTACTTTTACACAAGGGACAACAAACTATATGCACTCACAAGCGTAATTCAGAACTTATAAACACTCTGCTTGGACTGCCAAAAATACTGAATGAAGCTGGAAGGAAATGATATGGGTGTCAGATAAAAAGCACGTTGTTACTTATGTTTGACAACACAGAATTAATTTCTCTAAGAATACTTGACTCGT…	MKQLGAVILFFYLLTTEFTSAAIQLEDNRYLDKEFQTNAVNVRELATWIMQLLLHKGQQTICTHKRNSELINTLLGLPKILNEAGRK
Proctolin	KDR11073	ACACCCCTCACCCCGAAAGAGAAACCACCCCTTTGCTGAGACGTGTAGGTTTGGTCTCGTATATAAGATAAGCGCAGGCTTTCTTGAATGGAGATCCCTTACGAACTGTGATTACAGCTTTGTTGAAGTCGTCCAGAGAGATCCACCCGAAACTCATCTTTAAGATGTGCTGTCGTCAGGCTGTTCTTTTGGCTTTGATGCTCGTTGTTATGTACGCCGCAACAGAAGCCCGTTATCTCCCCACCAGGAGTCAGGATGACCGCCTGGACAGGCTTCGAGAACTTCTTAGAGATCTTCTGGAGAGCGAAGTCGAGAAAACAAACGTCAACAACAACAGCTATGACAGGCGAATGTTGTACAAGCGTCAGGTGCCAATGATTACCACAGAGCAGCAGCAGG…	MCCRQAVLLALMLVVMYAATEARYLPTRSQDDRLDRLRELLRDLLESEVEKTNVNNNSYDRRMLYKRQVPMITTEQQQAPLVSAQQ
Prothoracicotropic hormone	absent	GGATGATAGAACGTTTATCTGATATCATCTTTGACTTCGTATCATCTGGACGAACAAGAGGAGAAGATGGGAGATTTGCTCGTCGAGGAGAACATGTCTCTCTCATCTATGACTTCAAGACCAAGATTTCAGATGATGACATGCCTGGCTTTGCTGTTTTTCTCGGCGGTATGCAATTCAAACGCAATAAACCCTTTTCCCAAAAGATGGGAAGGCCAAGACTCACCCATCACCGGGAGACACGTTCCTGAAATTGGCGACTGCACGGAAGGTCCTTGTCTAGAGTGGGGTAATTTCCAAGACGACGAAAGGTTGCTTCTCCTACTGAATAATATTGACGAAGACAACATTAACGGCGAGGAGGCATTAGTTAAACGGGGCCCGCCTTCACCTTTGAAC…	MGDLLVEENMSLSSMTSRPRFQMMTCLALLFFSAVCNSNAINPFPKRWEGQDSPITGRHVPEIGDCTEGPCLEWGNFQDDERLLLLLNNIDEDNINGEEALVKRGPPSPLNAEFSLIPVPDTRARFRNSNPSQCSCRSDTTTQLDLGFGYFPRYWSHLICNDESCGSPHYRCVAMNYTVFALRTSITVDEAVRHTVNPNNRFEGVNVTVACVCQRHYPQG
Pyrokinin	KDR07140	GGCGTGTAGGCGTCGCGCGCCCCCTGTCGAGAAGACGACGAGGTGTGACAGTTTCACGCGCCCTGAAATCGCCTTGGACTCGTATAAAAGGGCGTCGCATCTCAGGGTTTCTTCGCAGTGCTCAACCATGAGGACCGACTTCAGCACCCAGCAGCATCTCATCCACACAATCGTTCTTTTGTGTCTGGTGGTCGCCCTGGCCTCCTGCGATGGTTTCCGGCTGAGCTCAGATCCACTGGAGGACGGGCTCCTCCTGGGTCTGGAGGGGTTAGGGGACGACCCTCTGGCGGCGAAGAGGGGGGAACCAGAGGTGACTGGGATGTGGTTCGGACCTCGACTGGGACGAAGAGAGAAACGTTCAGTCGACGACTTCCCGGAAGACGTGGCCGACATCAGGGT…	MRTDFSTQQHLIHTIVLLCLVVALASCDGFRLSSDPLEDGLLLGLEGLGDDPLAAKRGEPEVTGMWFGPRLGRREKRSVDDFPEDVADIRVEEVMELLKDTPWALLPLRGGKRHIEGFVPRLGRDSNEDEDADMMEQRSPPFAPRLGRRLVPFRPRMGRDRLPHDVYSPRLGRSVPHEKKQTPPHH
Relaxin-like peptide A transcript 1	KDR22481	ATGCTACTCCCGCTGACAACCGTTACAGCTCTTTGCGTGCTCTTAGACTTCTCCGAATCCACTAACACGGAGAAGGAACTGGAAGAAATGTTTAAAGCAAGATCTGATGATGACTGGCTCAATGTATGGCATCAGGAACATCACACGAGATGCCAAGAGACACTGCTGCGCCATCTATACTGGGCGTGCGAGAAGGACATATATCGGCTGTCTCGGAGAAATGACAACCAAGATCAAGGGATCGAATTTCTGCAAGGCAAGAGTGATCCAAGATATCCGTTCCTCAGTGTGGTGGAAGCCCGCGTCTTCCTGAGGGACCGCAGACGTCAGCAGCGACGTCGTGGTTCAGGGGCTTCGATCACAGACGAGTGCTGTCTGAATACAGCCGGATGCACGTGG…	MLLPLTTVTALCVLLDFSESTNTEKELEEMFKARSDDDWLNVWHQEHHTRCQETLLRHLYWACEKDIYRLSRRNDNQDQGIEFLQGKSDPRYPFLSVVEARVFLRDRRRQQRRRGSGASITDECCLNTAGCTWEEYAEYCPANKRLRKFV
Relaxin-like peptide A transcript 2	absent	ATGCTACTCCCGCTGACAACCGTTACAGCTCTTTGCGTGCTCTTAGACTTCTCCGAATCCACTAACACGGAGAAGGAACTGGAAGAAATGTTTAAAGCAAGATCTGATGATGACTGGCTCAATGTATGGCATCAGGAACATCACACGAGATGCCAAGAGACACTGCTGCGCCATCTATACTGGGCGTGCGAGAAGGACATATATCGGCTGTCTCGGAGAAATGACAACCAAGATCAAGGGATCGAATTTCTGCAAGCTCCTAACCTTAATCTTGTTTATCTGGCAGGATATCCGTTCCTCAGTGTGGTGGAAGCCCGCGTCTTCCTGAGGGACCGCAGACGTCAGCAGCGACGTCGTGGTTCAGGGGCTTCGATCACAGACGAGTGCTGTCTGAATACA…	MLLPLTTVTALCVLLDFSESTNTEKELEEMFKARSDDDWLNVWHQEHHTRCQETLLRHLYWACEKDIYRLSRRNDNQDQGIEFLQAPNLNLVYLAGYPFLSVVEARVFLRDRRRQQRRRGSGASITDECCLNTAGCTWEEYAEYCPANKRLRKFV
RYamide	KDR19238	AGTGTGTCTCTGCTACACGGCGCTACCTGTCAGCAGACAAACCATGGCCTCCGCAAGCAGTGTGGTGATTCTGATCATGCTGGTGACCTGCTCACTGGTGACTCTGGCATTATCAGCTCAGTTCTACACCAGCGGTCGCTACGGAAAGCGAGACCTGGCCCAGAGGAGCATGTTTTGGAGCGGAAGTCGCTACGGGAGGAGCAGTGGGGGCGGCGGCGGGAGGCGGCAGGGAGGCAACAATCCCGTGGAAGTGGCCGTGAGGAACGACAGGTTCTTTATCGGTAGCCGGTACGGGAAACGAAGCGAAGAGCCTTTAACAACAACCGACGAAACAGTCGGGGTGCTGGTACCAACAGAGGATACCAATAGCCAGGTGGCCTGCATGTATACTGGCGTGGC…	MASASSVVILIMLVTCSLVTLALSAQFYTSGRYGKRDLAQRSMFWSGSRYGRSSGGGGGRRQGGNNPVEVAVRNDRFFIGSRYGKRSEEPLTTTDETVGVLVPTEDTNSQVACMYTGVANLYRCYKRKGNSSEDASSEHE
short Neuropeptide F	absent	GGATCACGGGGTGTGCGAAATTGTATAAAAAAAGGCGCTCCGGTGCACTGGATGTTAGAACACGCGTGGCTACGAGACGTAAAACCAAAGGACGACCCACTCGCAGTTTCCGGCCATCGTCAGACTACGAAGATCACCGACCTCGACGTCCACAGAAGCAGCATGCATTGTTTCCCGACGATCAGGTGCTGCACAATCGCGCTGTGTCTCGTCATTGTCGCCGCTGAGTTTGTGACTAGCGCGCCATCTTACAGCGATTATGAAAGTGTCCGCGACTTGTACGAGCTGCTGTTGCAGAAGGAGGCTTTGGAAAACCGGATGCAGCAACAGGGTCAGCACGAGATTGTGAGGAAGGCGAACCGATCTCCCTCACTGAGACTCCGCTTCGGACGACGGGCT…	MHCFPTIRCCTIALCLVIVAAEFVTSAPSYSDYESVRDLYELLLQKEALENRMQQQGQHEIVRKANRSPSLRLRFGRRADPLLTGSPFSEHSSVESAITEN
SIFamide	absent	ATGTCAGTCTTGGTGTGTCTTCAGTAACCGGAACATCAAGTGTTGTTGATACAAGACTTCTGATTTTAATCACTCGTACAACAATGCAAAACCGAGTTGTTGCAACATGTGTCCTCCTTCTGGCCGTGCTACTGTTGGCTGAATTTGCTACAGCAGCCTTCAGGAAGCCTCCGTTCAATGGCAGTATCTTTGGTAAACGGGGAAGTCCTACAGATTACGACGGTGCTAGCAAAGCATTGTCCGCCATGTGCGAAATTGCGTCTGAAGCTTGTTCCGCGTGGTTTCCGCAAATGGACAACTAACGGCGCCACATACTTCCGCCGACCACCCTGCCACCTGCTGAAACTCGAGATGTCGGAGGCCTCAGGCTGCCACAGCCCCGTTATCATCTTGAATTCA…	MQNRVVATCVLLLAVLLLAEFATAAFRKPPFNGSIFGKRGSPTDYDGASKALSAMCEIASEACSAWFPQMD
SMYamide	KDR10801	CGAAGCTGTCATCAAAGGACCTAGAACTCCGACGCCGTGGTATGGAAATATGGACAGAATTTTTCACAAGTTTCATCCCCATCTGTGAGACTCTATATAAAAGGTTTTCATGGACGTGGTGTTAGTCTGCAGAGAACACCGGCCTCTCCACAACACCGCATAAGATATGAAGTTATCGTGTTCCATGATTTTTCTCTTGGCACTTCTGTTGGCTTTGCTGGTCGACTGTAACACCGGACCTCCGCACCGAAGAGTTCCTTTCAACGGCAGTATGTACGGAAAGCGAACTGCCAACAGCCTCTCAGTAGATTACGACAGCAACGCAAAATCTCTTTCATCCTTATGCGAGGTGGCTACTGAAGTTTGCTCGGCCTGGTTTCCGCAACAAACCGAAAACAA…	MKLSCSMIFLLALLLALLVDCNTGPPHRRVPFNGSMYGKRTANSLSVDYDSNAKSLSSLCEVATEVCSAWFPQQTENN
Sulfakinin	absent	ACCTCTTGAGACATTGTGACGTCAAATTAATGTTATTCCAAGCAAATAAAAGCTTCCACATTTAAGGAATCAGCAACAGTTGAGGTGCAGACGGTGACCGGGTTGGTAAGGAGGAACATCGGCGCCTATACACAGACACTAGAATGACCAGCAGTATGGTAGCAACATTGATATTAACGTTAGGCGTGTATCTCGTTCTACAATATCAGCATCACGCAGCTGTGGATGCTGCCCCATCCAGTTCTGACGTGGTCGCAGCTGGTGGTAGCAACCTGGAAGGACCTGGCCAGAGAGGACGCAGCCGTTCATTTCTCCAGACACCCCCTCGATCACCACAATATATGAGGGCACGGTTGGTGCCCGTGGAACCCGCTGCAGACATTCTGAATGACTTTATAA…	MVATLILTLGVYLVLQYQHHAAVDAAPSSSDVVAAGGSNLEGPGQRGRSRSFLQTPPRSPQYMRARLVPVEPAADILNDFIIDDESMDFNKRQSDDYGHMRFGKREQFDDYGHMRFGRSLD
Tachykinin	KDR18855*	atgcttacacccCGCGTCCGCTGCCGCGCATGCGCCGTGCTGGTCGTCACCCTGTCTCTGGTCGCCGTCGTGCTCTGCGCGCCCGAAGAGTCGCCCAAACGCGCCCCGAGCGGCTTCCTGGGCGTACGTGGCAAGAAAGATTCTGCCTTCGTCAGTGAGGAGGCGTACAATGACGTCATGGAAAAGCGTGCCCCCGCGATGGGTTTCCAGGGGGTGCGTGGTAAGAAGGACGACAAGCGGGGGCCCTCCATGGGGTTCCACGGGATGAGGGGGAAGAAGGACGCAGACTCACGGGCGGAGTTCTTGCAGGAGCTCCTGCAGGACAAGAGGGCTCCATCCATGGGCTTCATGGGGATGAGGGGGAAGAAGGAGGCATTGGACTTCGACTATTTTGACAAA…	MLTPRVRCRACAVLVVTLSLVAVVLCAPEESPKRAPSGFLGVRGKKDSAFVSEEAYNDVMEKRAPAMGFQGVRGKKDDKRGPSMGFHGMRGKKDADSRAEFLQELLQDKRAPSMGFMGMRGKKEALDFDYFDKRAPSLGFQGMRGRRDGEYLSANRLGLIGVRVENGVNLEGDDYAEMSSDEDLEAGLQDAEEFSKRAPAANGFFGTRGKKVPANGFFGTRGKKGPSAGFFAMRGKKAPSAGFMEYQGPPVDLDTLLNYLGTAYQHGRDKRNGGRLPGSKKAPIGFLGTRGKKDWPTQQVVASSEGPEFDPHTSQLSESD
Trissin	absent	GACGCCGGTAACTAAACACCTGCACGGCGTCGCGACGCGATCATCTCCACCGCAAGAGCAGAAACCAGCAGCACAAGAATGGTAGGCAGCCCGCAAATCACACTGCTTATGACTGGTATGATGCTGTGGTGGGTGTGCACGTGGTCGGTGGCTCTCAGCTGCGACTCCTGCGGGCGGGAGTGCCAGGCGTCGTGTGGAACGCGCAACTTCCGTACGTGCTGCTTCAACTATCTGCGCAAGCGCAGCGGCGGTGGCGCCGCAGCGGAGGAAGAGGGAGACGGACCGAGACTGCGCCTCGAACTGCGGGTCGTGCCCGACCCAGCGGCCCGAGACTGGGATTTGGCCGAAGAACCCGACACGAAGCCCCCGGCCGAACCAGACACGGTCCCCCCGCCCAGC…	MVGSPQITLLMTGMMLWWVCTWSVALSCDSCGRECQASCGTRNFRTCCFNYLRKRSGGGAAAEEEGDGPRLRLELRVVPDPAARDWDLAEEPDTKPPAEPDTVPPPSGRMRLFYNA
Tryptopyrokinin	absent	AGTATAAAACATAGCAGAAAAGCTGATCGAACTCAGACCAAAGTCAACAGAAGTCTCTAGAATTTACAGCAAGTTTGTTTCCTTCAAGTGCTGCTATAACATGAACACGCAACTACTATGCAGTCAACACATTTTAATTTGGTTCCTTGTGTCTGCAGCAGTTAACAATTTGTGTTCAGTCAATACAGCAATGGAAGAAACAAGAATTCCTGGAAGTGATTACGGTACAGTGGATGGACAGCGTCCGAGTTGCAAGAATAAAAAATCTCCTGCCGCAGATGTGATTAATTTGTCAGTAGAATTTAACATGGATCACAAGAATGAAAAACCAAATGGCACAGCAGAATCTCAACCTCACATAAAATTAGAAGACAAGATTATGAATAACTTCATATTGGA…	MNTQLLCSQHILIWFLVSAAVNNLCSVNTAMEETRIPGSDYGTVDGQRPSCKNKKSPAADVINLSVEFNMDHKNEKPNGTAESQPHIKLEDKIMNNFILENWSIPAEIIKNKTTTSLFTGQGDVETLMLQPTSNRMWYAPRLGRRDKRSRVNDEQVKQESARGGMWFGPRLGRRDKKSSINDEQVKQEFAYGGMWFGPRLGRRDKKSNVNDEQVKQEVAYGGMWFGPRLGRRDKKSNVHDEQVKQEVAHGGMWFGPRLGRREKKSYENEWPKKPRPFWMFLETTNKPREYDFLPQFDQDTVSEIYATAVNNITSELENYSSQLSDDIGIMKYSPSSRVRFSSQLGHKQKKATNVIAYVPQEVQMWTSEDKNNKPPEYDFTPRLGRELYEKGLTLASKSL…
Vasopressin-like peptide	KDR17378	CAGTATTTTATCAGATTCCTCAAACATAGATTAATATAACATATGCCACTTTTGCTTCAAGACCTATAATGCATGGAAGAAGCAGCATATTTATTCTCTGTTGATTTGTGTATATAAGAAGGCTTGACTGTGTAACAAGTTACACACATCTTTGAGCAACGATATGAAGATGCAACTTGGAACAGCAACGCTTCTAGCTGTCTTCATCAGTTTGTGTACAGCATGCCTCATCACCAACTGCCCAAAAGGAGGCAAAAGAGCAGGAACCCACAGTCAAGAGTTACACACTATTAGACAGTGCGCTCGATGTGGACCTGCAAAACTGGGGCATTGCTATGGCCCTGCCATTTGCTGTGGCCCACAAATTGGCTGCCTTGTGGCAACACCTGACACTGCCCG…	MKMQLGTATLLAVFISLCTACLITNCPKGGKRAGTHSQELHTIRQCARCGPAKLGHCYGPAICCGPQIGCLVATPDTARCLSEAASPVPCTAPTGAQCGEGKFAGRCTANGVCCTHESCHIDITCQLTTSDAPELIDVSADQTNPLYSLYSSYQQENPGLGLSE
Ortholog of the Apis ITGQGNRIF precursor	KDR24122*	AAGCAGTGGTATCAACGCAGAGTACATGGGGACAGTTGGAGCCGGCAGCCCGGGACGAGCACTGTAAGCAGCAGGCCTACCAACATTGCACAAACAATGCGGTCCTTCTTGAGCGGAACTTTGACTGTCCTGGCGTTACTGAACAGCGTTTGCGCCTGGGGTGGGTTGTTCAACAGGTTCAGCCCCGAGATGCTAAGCAACCTAGGATACGGAAGTCACGGTGGCTACCGGGCACAGCCGTTCCTGCAGCAGCTGAACCCAGTGGAAGTGTTCCAGGAGCTGCAGGAAGACGAGGAGCCATGCTATGGCAAGAAGTGCACAGCAAATGAGCACTGCTGCCCAGGTTCCGTGTGCGTTGATGTGGATGGAATAGTGGGGTCATGCCTGTTTGCGTATGGG…	MRSFLSGTLTVLALLNSVCAWGGLFNRFSPEMLSNLGYGSHGGYRAQPFLQQLNPVEVFQELQEDEEPCYGKKCTANEHCCPGSVCVDVDGIVGSCLFAYGLKQGELCRRDNDCVTGLLCTEIIGEGRTCQPPTSNKKLYSEDCTMSSECDIGKGLCCQLQRRHRQAARKVCSYFKDPLICIGPVATDQVKDNNIEHTAGEKRLTGKAVSVNAFGHMHRRK
Putative baratin precursor	KDR18239*	GGGAGTTCGCAGCCCTGCTAACACCTTGCTAGCTCACACGCCCACTACCTGCCGACCACTTCAAGGCCCAGAACAAGAGGAAACCGAGTCTGCACTGCGCAGCTGTCATGGCTGGGATGACGGCAACCTGTGTCCTGACAGCCTTCCTGATAACCGTTGTGGCTGGATTACCGAGTACTCTGTTGGTAGATGCCATTAAGGCAGCAGAGTCCGAACCCAGCACATCCAAAGCCTCTAGTAAGCTTGACAAAGATGAGGAACTACCAACTGCAGTACCGCTTGCCACATCAAGTACCAGCAAGACATGGGAGGATGGAAACAAGAATGGACACCAAGAACAATACAGCAATGACGGAAAAGCAACGGGACAAAGCAACATCCATAATACAGGACACAAGA…	MAGMTATCVLTAFLITVVAGLPSTLLVDAIKAAESEPSTSKASSKLDKDEELPTAVPLATSSTSKTWEDGNKNGHQEQYSNDGKATGQSNIHNTGHKNTQHHQEQNHGDLANQQDYQSRGKTVSQYEKGYQYGVGKAAHDKHVENALLKSELYGDPGAMNQYRYYGGSNERKRNQRLTYTPPTKRSYRPDIPFVLPTDDLTSSTARLKRDLGLDPEDVLTLLSLWKAEHRVTNDNNPSMDPSCLNYYGLDIPRSFGEDERNEEVEDDDGDASQTDGGWLEGPVANPSTTPHQYWLERHGGYHYPILPTAQQYPLYPAQKTDSSQWGGFTKDKRFMVSRKRQVTSPHDGVMTLAQLLDIPYRDPGVPMYRHVVL
*incomplete or incorrect at NCBI

## Sheet: Zootermopsis GPCRs
Supplemental data 2. List of Zootermopsis neuropeptide and neurohormones GPCR transcripts
Identifier	likely ligand	Accession #	mRNA	CDS
GPCRA-1	Vasopressin	KDQ65295* and KDR07641*	ATTATCGGGATGTAATAATTGTTTCAACATTGTGATAATGACTCAAAGTACAGTGGCGGCTAAAAAGCTACGCTGACGATGGAAAGTTCAGTGACAGAAGTATCAGAAGCCTGTAACCTGACGACCGCGAACAGCACAAGTGGTTTGGACCGCGACGAAGCTCTCGCTCAGGCCGAGATAGCGACACTTGCCACAATGTTGACGGTCACTGTCTTGGGTAACTTCGCTGTTCTGCTCGCTCTGTCAGCGAGACCGAGGAAGAAGCTTTCCCGTATGTACTACTTCATTCTGCATCTTAGCGTGGCAGACCTCTGTACGGCTTTCCTGTCCGTGCTACCTCAGCTCGCCTGGGACGTCACGTACAGATTCTACGGCGGTCCCCTCCTCTGCAAGATCGTC…	MESSVTEVSEACNLTTANSTSGLDRDEALAQAEIATLATMLTVTVLGNFAVLLALSARPRKKLSRMYYFILHLSVADLCTAFLSVLPQLAWDVTYRFYGGPLLCKIVKYGQTLGPYLSAYILMATALDRYQAVCHPLAYCSWTSRRSRAMVWMAWVFALIFCIPQVVVFSYQEVGPGVYDCWATFVKPWGERTYVTWYSVSVFIVPLSVLAATYSSICREIWLHAGRSPQSQEGNCSPLISRAKMNTVKQMVAVLALYVVCSAPFISAQLWATWDTQAHTKPFFTGATFTILTLLSSLNSCVNPWIYLAFNRELVRLLKQQLTCRGRETSSYRGASGGSGSSTGTPGDTGVYKRKSFTKHGNSVVVTKTTFIEDNSCRGVPSSGSRCSVDTIRERRSSG…
GPCRA-2	Corazonin	KDR13524*	GGAATAGGCAGCAAAGACAACGGGATTAGAAACTATGCAATCTCGAATCCCCCAGTTCACAGACGTAGTTCCATTTCGTGATGGCAGTACCAATTTCAACAGCTCGAGCCTTACTGACCCACGGCTGTTCGACAGCGATGTATCAACCCAGGATGTCAGTCCGGAGGAACTGTTACTGCTAATAGGTTTACCAGGGATGAGCGACGTTGGTATGATCACGGCATTGCCTGCAGAAGAGTGTCAGAGAATCATTAGCCTTAACGCTTCCTTGTGGACGTTGCTGACAGTGTACGCAAATTCGAGTGGTGAGTTCAAGTGCTTGCGCCACGCACCAGAGTTTACTAACAAGATAGCCGTCAAGACAGCCGTCCTCACAGTAATGGCAGTCTTGTCATTTGT…	MQSRIPQFTDVVPFRDGSTNFNSSSLTDPRLFDSDVSTQDVSPEELLLLIGLPGMSDVGMITALPAEECQRIISLNASLWTLLTVYANSSGEFKCLRHAPEFTNKIAVKTAVLTVMAVLSFVGNTWTIASIRKNRSAKRSHQSWSAVYTLILHLSIVDLLVTLFCLAGEAAWSYTVAWVAGNAECKIFKFLQMSSLYLSTFVLVLIGVDRFVVVKYPMKSLNTARRLNRLIIFVWVLSLTLSIPQLVIFHVEKGPFYEDFYQCVTFGFYTEPWQEQLYTTFSLVCMFILPLLIIISTYVSTIITISKSEKMFKAEVETGGKHVASEVNRRRIIHRAKMKSLRISVVIVVAFIVCWAPYYIMMIIFMFLNPDEHLGEDLRNGIFFFGMSNSLINPLIYGA…
GPCRA-3	Allatostatin C	KDR19252*	AGCAACTGAGGTTAGTTGTCCCGTTCTAATTTTTTGACAGCGTTGTAAGATTATTTAACAATTATGTCACTTCATTGAGGATCCAGTTGTTGTTCACATGGAGACATTGAGTACATCTTGGTACTCCACCGACGATATGGCTGTTTCAGCCGAAAATGTGACATTTAACAGCCCCAGTACCGCAGTGGACTCGGAGGAGGAATCTTCCGCGTGGATGACGGAAATGTGGAACTGGACGACAGTGAACTCTAGCGGTGGCAACAACACTTACATGCCCCACTGCGACGCAGAGAAGCCAATTTTAATCATCATCATCACGCAGGTGCTGTACAGTGTAGTGTGCCTGGTGGGGCTGCTAGGCAACACTCTCGTCATCTACGTGGTCGTTCGCTTCTCCAA…	METLSTSWYSTDDMAVSAENVTFNSPSTAVDSEEESSAWMTEMWNWTTVNSSGGNNTYMPHCDAEKPILIIIITQVLYSVVCLVGLLGNTLVIYVVVRFSKMQTVTNMYIVNLAVADECFLIGIPFLLTTMSRQSWPFGKIMCKAYMTTTSINQFTSSIFLTIMSADRYIAVCHPISSPKIRTPLISKVVSLTAWTASALLMVPIFMYASTVDREQTDTSCNILWPESEHISGQTAFTLYSFILGFAIPLLLIFVFYFLVIRKLKTVGPKNKSKEKKKSHRKVTKLVLTVIAVYVLCWLPYWITQMALIFTPPNVCQPIISFTIFLFAGFLSYSNSAMNPILYAFLSDNFKKSFLKACTCAAGKDVNATLHMENSVFPRRHHRQAGSERLRLPLGGQGT…
GPCRA-4		KDR10933* and KDR10936*	GTGAAAAACAGAATCAGTCCTGTTTCGTATACAAAACACATGCTTGTACGAAGCTTTTAAAAATCACAACACCGAATATTAATACTGTACTCTGAGATACACTCTGATATCAACATGACTTCATGTAAGAACTCGTTTCTCACGTGCATTGCAAGCATATGTTATCTTATAGTTATCAGTCCAGTGTTACTAGTATTATGTGATAAAAACGAATTAAACAGTGACTATAGCGGCAAAGAACATGATCAAGTTCATGGTCTAGAAGCCAATGTGCAAGCACAGTTTAGCAACAATCATTTCAACAATGAAGTAACACAATCAATCACTCCGAGCAATAATGGTGAAGAATATTCTGAAGTGGAAAAACAAGGTGATGAATTCATCGACAAAAACGTAACG…	MTSCKNSFLTCIASICYLIVISPVLLVLCDKNELNSDYSGKEHDQVHGLEANVQAQFSNNHFNNEVTQSITPSNNGEEYSEVEKQGDEFIDKNVTYLPIKQNKTDGNNETDADYDYDYVESHNIFNWSELIPTLVVYGATMVIGIAGNSLIIFTICRYRRMKSTTNVFLASLASADLLLITICIPVKVAKLFSYTWSMGFFLCKGVHYLQNVSAICSVLTLTAMSIERYYAIVHPMKAKYMCTISQARKIIFGIWVASFLLAVPNLFSQEHALVGMKYKGFYCVQTMDMPSLWRFHEVYMLLLILVIPTCIMIVAYGSISWEIWHVMQRRYDMTSGQALNPSGGRSGVESFPLRYSKRLQRGMSSNASSFRESIKKANAIRSEEEHNTVKQVIKMLVAV…
GPCRA-5		KDR19812	GATCTGATACAAAAAGATGGTGAGGCCATGTTACCTGTAAGTTTCACGGCCTGAGCAGAGACTCCAGGCTCTATGAAGATTAAATTTTCGACTCCTGACAGCGGGCCAACCTGCCAGCATTTGAAAAGGCAAAAGAATATTGACGGAGACGCCATGGTGTGACGTAATGACACCTGTTAATGTGACGGCGACGGAGGCTGAGCCCCTGCTTAGCGCCGAGTTCCTGGTTCTACTGTCGCTCTATGGCGTTGTGCTGGTGGTCGGCGTCGTGGGAAATTCGATGGTGGCTGTGGTCATGTGCACCCAACAGACCGCTCGTATGAGGAACAACCTCATGTTAAGTGTGTGCGTGTCTGATCTCTTGGTGTGCGCACTGAGTGGACCGCTGGCTGCAGCATC…	MTPVNVTATEAEPLLSAEFLVLLSLYGVVLVVGVVGNSMVAVVMCTQQTARMRNNLMLSVCVSDLLVCALSGPLAAASNTYHSVWMLSHIACKLTAFLQILPVTASLLSLTALSLDRYASVKHPRSFTQLRPPSHAMVITMICVWGGAALTSSPVVVVNFAGTGGQCEETWSSPMWRTSFTICHLGLVYLAPCLTVAVCHFAVGHKLCEVSLTAAAARGQLPLPMPILRRPKHVIIVASLANDAPSKVIPYRGGDLQDDDDSSENEDLALQIRADLDDLRPRFSTQRKLSQIQRREGGPVKLNKLQRATRSERSIVRANRRLRRPPPPCPRPPLVKTASRQSLHSRRHLANMLAFQVAILAVCWLPYVGCALCVELCPSSDMETASSLLPFCLLLGHAH…
GPCRA-6	CNMa	absent	TATTAACAAAACTCATAGCAATTAAACGGTACATCTGAAAGACAGGCAAAAGAATAATTAATAAGATTTATATTATAAAAATCGCACACAAAGGAATATTTTAAGCGCTGCTATTAAATTTATCGTAATATATAGAGAATTCATTCAGAAATAAAGATGTCGGGTAGTAACGCGTTTGCTGGAAACGAGACTAACTACACAGACACGGAACCAGGATGGACGTACCTCGTAGAGAGAATTGAACTGTGCTACTCTCTTGCGCTCATCATACTCGGAACCTTGGGTAACTGCATCTCTGTCCTTGTTTTCTTCACGACAAAACTGCGCAAATTATCTTCGAGCTTCTACCTAGCCGCGCTGGCAGTCAGTGACACGGGGTTTCTCATCGCCCTCTTCATA…	MSGSNAFAGNETNYTDTEPGWTYLVERIELCYSLALIILGTLGNCISVLVFFTTKLRKLSSSFYLAALAVSDTGFLIALFISWLNSIGVPLFNVSGVCEVDNYLIYVCSFLSAWLVVAFTVERFVAVRYPLRRPSMCTVARARVVLASLTALALTLNVPNLWSVQIEVFNNKPICSVNPQFTVLATITNHVDFVVTFILPFFVIATLNAWISLMVWQLARVRRVLTLTSAVPSHGQRRRSQGQAQHAAQSPNSETKVTKMLLVVSTVFLCLNLPSYVIRVHVYVQGFKSASEDEGLIILQHVAQVFFITNFGINFALYCVSGKNFRRAFCSLCCRCLRRRFESSQVTVLSEYARSSGSVAHRRGAALNGFQAPWNEAHELLPLSN
GPCRA-7	Allatostatin A	KDR11665*	ATTACATTTGTGTCAGTGGGGGTTTATGTAAAAATAGCGCAGTTCACATATTTTACCTATAACAATTTGTTGGTTTCTTATATCTTTTCTCTTAATTATGTAAGTGAAAGTAGTAAGTTTATTTTGAAGGAGTTTTGAATGAGCTAGTGTTAACAAGCGGATGTCACAGCACGACGAAATGGACATATCGGGAACAGTAACTTCACCGCCTCCTCTGGGTGTTGGAATTGGTGGTCTCCGATACCACGCGTGTGGAAATAGTTCAGGGAACTTGAGTGACTTCGGCGCCTTCTGTTCCAACATCACTGAAAGCGTGAACGGTTACGGTCTGCACCCTCTTCCAGAGCCGCATTCTCTTCAGCTGATCCAGAAAGTCGTCTCCATTGTTGTTCCTATTCT…	MSQHDEMDISGTVTSPPPLGVGIGGLRYHACGNSSGNLSDFGAFCSNITESVNGYGLHPLPEPHSLQLIQKVVSIVVPILFGLIVLVGLFGNALVVLVVAANQQMRSTTNLLIINLAVADLLFIVFCVPFTATDYMLPFWPFGDIWCKIVQYLIVVTAYASVYTLVLMSLDRFLAVVHPITSMSIRTERNAITAIVVTWVVILLASVPVYLSHGEVTYTYSSAEHTACVFLEADPINRPDGYHKLLFQSIFFATSYATPLALICGLYLWLLVRLWRGAAPGGHVSAESRRGKRRVTRMVVVVVAIFAVCWFPIQLILVLKSADKYEITNISVMIQIVSHVLAYMNSCVNPILYAFLSDHFRKAFRKVINCGSAPNAQTGPRYHRTSTLQQAQANGRGPN…
GPCRA-8	AKH	KDR09300	CGGAAATCAAAGATTTGTTTTTGTGTGTGTGGATGAAGAAGGTGGCGGAGTGGATCAAGGCTTACTGGAACAGCTAACACCAGTCGTATAGGACGCCACTTCATGGACGGTCACTTCCGGAGCCAATTGTCCAAGACACGACGCTGTGACGTCACAACAAGACGGAATCAGTAACAGCGACGTCTGTCTGGACAAACTTCCTTCTTACAGTCTGACGCCATGACGATGCCGACAGCAGAGTCCACGGCGATGACGGACGGACTGACAGACGACATGAAGTTTAACGACGGCCACCGGATGTCCATCTTCACGTACAGCATCCTGATGGCGGTGTCGGCGGTGGCCAATGTCACCGTCCTGGTCAACATCCTGAGAAGGCGACGAGCCCTCCGCTTCCGG…	MTMPTAESTAMTDGLTDDMKFNDGHRMSIFTYSILMAVSAVANVTVLVNILRRRRALRFRNNYMFMHLAIADLLVTFLMMPLEIGWNATVSWKAGDAVCRIMSFFRTFGLYLSSFVIVSISLDRCFAILRPMSNVVNVAHRGNMMLTVAWSLATLCSIPQVVIFHVERHPNVTWYEQCVAFNMFPTKLHELTYRVLGMVMMYGLPLAVIIISYACIIAEIFRRYQLSPDDSFRRSSLVFLNRARNRTLKMAIIIFVVFFICWTPYYVMCLWYWIDEASAETVDQRVQKGLFLFACTNSCMNPIVYGYFNFRSGRGSGYAAPGGRTGQQLQHQNIVALSASTTGANSRRGSNSSSICRNNSNQNMWKNSHRPAHMPRINSKETDHPATQTTSSNMTDKPK…
GPCRA-9	SIFamide	KDR24477*	TCCGCCATTACAGGCAACTACAGGTGCAAGGTGTGTGAACAGTTTGAATAATACAGTGTTCTTGTCATTTTGTTGTCGAAGACGCAAGTTCTTTGTGAGTTTCCAGGTCCTGAACGGATGTCAGAGACGTTCGAGAATGCTACCTGTGTCCTGTTTTCAGCGATGACCAATAGTAAGAATGGTTCTCTGAATGCTTTCCACGGCAGTGGGATAGACGGTTCAGTTCATGACGAGCCGGGAAGTGGTTTGAACGAAAGTATTCTGAATGCTACAGCGGCCAACGGCACGGACCCGATCCCGTTCTACAGACACTCCTTTGCAATGACGGCCATGTATTGTTTCGCCTACATCCTGGTGTTCGCGGTCGGCTTGGTCGGGAATTACTTTGTAATCGCCGTA…	MSETFENATCVLFSAMTNSKNGSLNAFHGSGIDGSVHDEPGSGLNESILNATAANGTDPIPFYRHSFAMTAMYCFAYILVFAVGLVGNYFVIAVVYRSPRMRTVTNFFIVNLAVADILVIIFCLPATLLSNIFVPWLLGWWMCKTVPYVQGVSVAASVYSLIAVSLDRFLAIWWPLKCQITKRRARFMIFFIWVIALTTTIPWALFFDLVIIFNDAPDVQLCVEVWPDALDGTLYFLIANLLFCYILPMILISLCYILIWVKVWKRTIPTDTKDAQMERMQQKSKVKVVKMLVAVVILFVLSWLPLYVIFARIKLGGDVEMWEDDILLVATPIAQWLGASNSCINPILYAFFNKKYRKGFIAILKSRRCCGHLRYYESVAMSSTTSMRKSSYYVNNNNS…
GPCRA-10		KDR19745	CAGGAGCATAAAAGTGTTGGGTTTCGTCTATAAGAACAATATTTGAAATAAAAAGTTGACTTGCTACATTACAAGTGAAATGAAGTGGGTTATTAGGGTGATGTTTGGTTTTGGAAGACGGTAAGAAGGACAAAACATTTCCAATAAAACGGCTGAGGACGAGAATATTTGTATGTCTGGTGTCATGGTTACGGACGCTGGCGCCAATTCCTCTTACGTGTACGGTAATGACACGACAGGCGGCTGGGGCCTTCGCTCCTTTTTCACGTTTTACAGCCAGTTCGGTGCCGGAAGGACGGTGGCTGCCGGCGTGGAGATAGGCTTCCTGTTGCTCACGTTCCTGGTGTCCTTAGTGGCTAATGCCAGCATCGCGTTGGCTGTGTTGCGCTACAGGGAGAT…	MSGVMVTDAGANSSYVYGNDTTGGWGLRSFFTFYSQFGAGRTVAAGVEIGFLLLTFLVSLVANASIALAVLRYREMRTVTNCFLLNLAAADLVFALGIPAVVATRLTQEWVLGDTACRILPYSQFVCGFVLLWTLTLISMDRHRCIVVPPYRSRLTPQLATLLTAVTWLIAAILFLPVAFWFHEQPTNAGTICTLVFPMSHTVNFSICFTVPVILLACLLPMALLVYHYQRIFQKLLSTRSRWAVPCVVINPVSTDCSGADTPTVRRDSELSFVGSLVMPWTRKISTTSQQFMSPGRNGSMSQHEELRLNKHLRVVRVLLLNVIVVLLMWLPITVVMFLIYVDGRRPYEDTNFFLRSHHFIWSLVVALLNTVVNPLLYGVLSENFRKCFTRLWFGGRGS…
GPCRA-11	SIFamide-like ?	KDR20752*	TGCATAATTATACGTCGATAATTTAATGAACTTGGTTCGTACACCTTATATGTGTTTATGATTCACTGAAATGTGAAGTGGGTATCAGAATCTAGTGACTTCTACAGGCAACATGGATACTTCAAACGAATGCCATCCCAACAGAAGCTTCTGCGATTGGTGGCCGAATATGACGTCAGCAGAGGTCTACAACGTCAGTCGTATTGGCCCCACAACAGTGACCTACGTCGTGTATAAGTTCCGTCACCCTCTATCGGTCACTGTTTTCTTCTGTGTCGCCTACGCCCTGGTGTTTGCTGTCGGCGTTGTTGGAAACTGCTTCGTCGTAGGAGTCGTGTATCGCAGTCCCAGGATGAGGTCGCCGACGAACCTGTTCATCGCAAATCTCGCCTGCGCTGA…	MDTSNECHPNRSFCDWWPNMTSAEVYNVSRIGPTTVTYVVYKFRHPLSVTVFFCVAYALVFAVGVVGNCFVVGVVYRSPRMRSPTNLFIANLACADLLVNVLCLPFTLVGNIMSAWIMGWVICKTVPYLQGVSVSASINTLVAISVERCLAICYPLKWQMTSRACRVVVIIIWTFSLTITLPWAIFFGLKPLEEGSDVLICTESWPSPHSGNIYFVVAHLVMCYLFPLTLISLCYLLIWRRVCRRTLPGEPHSHGGVVDLMIHRSKVKVIKMLLVVVISFALSWLPLYVLFTRVKFGGPFSSETEEATIHSLLPVAQWLGASNSCVNPILYAFFNRKFRIGFKEIITSRSCCSTLRYNNEFRASVNSSFSCRTNTKNGSVLMTRMTITKSKGGKSVRRT…
GPCRA-12		absent	GTGAAAATGAAGGGATGCTTGCGCCTGTCAGTGCTGCGACCGGCCAGCTTCCGTAAGCAGGCTCCAGTCAAAAGAGATTCGAAACGCGTGTACCACATCACGCGGGCAACAGTGACCTCTGAACTTGTTCTCTGCAGTGAAATGGCAAAGGAATTATCGGATGTGTTGAGGCTTCGCAACTCAAACGACTGGGCGAATCTGAGCGCTCTCATCAGGCGACATCTCAACGAGAATGACATCTCTGGTCTGATTGACTACCCCAGTCTGGACATGGTAGATCCACCGGTGAAGACCGCCCTCGTCTGGATATATTCTCTAACAGCGGCGTTCAGCGTCGCCGGAAATGTCACCGCCATAGCCGTGCTCTCGTTCGGAAAGAGGTCTTCGGGAGATTTAAGG…	MKGCLRLSVLRPASFRKQAPVKRDSKRVYHITRATVTSELVLCSEMAKELSDVLRLRNSNDWANLSALIRRHLNENDISGLIDYPSLDMVDPPVKTALVWIYSLTAAFSVAGNVTAIAVLSFGKRSSGDLRAFLINLAVSDVTMAVFSIPFTYTIFMLGRWIFHPLFCSVVIVMQHVSAVVSVYTLTAIGIDRYKAIMHPFERRFTKLRTKLILAAIWVAAVAVSGVQLRVARSERFKYAGEWHWDCGEQWGSREDGQSYTMVIFSVTFVLPLLSLAFTYTCVGRRLWLRASPGNADPMRDLAQLRAKRKIIKMLVTIVVLFALCWLPLQTFLLLYYFVPGFDSYQTDDERKVYALSYFACHWLANANSMVNPFVYCFMSDNFRADLKDLLTARARKTR…
GPCRA-13	Myosuppressin	KDR23127	GCACATTTATGTCGTCTGTTTAGATATTTGGTCGAAAACTGCCGAAGTCCTCCTCTTAACTAAAAGAAACTAGACAATATTAAATGTTAAACAGACGCATGGAACACGCCCTACAGAATTGGGCATTAGACTTCATGTTCTTCGTATAAGGCAACTGTTTCCGCGAAGTGAAGTGCGGACCAACGCTCGGCAGAGATGGCGTTCAACACCAGCGTCGTGACGAACCAAACCCGGAGCACCAGCAACACGTCGTTCTGCCCCGGACTGGCGGACTTCAGCCTGGGATACAGACTGCACGGCTACGTCAGTCTCGTCGTCTGTCTCTTCGGTTCGGTGGCCAACAGTCTCAACATCGCCGTGCTGACGCGTCGGGAGATGACGTCGCCGACCAACGCCCTG…	MAFNTSVVTNQTRSTSNTSFCPGLADFSLGYRLHGYVSLVVCLFGSVANSLNIAVLTRREMTSPTNALLTGLAVADLLVMLEYIPFACHMYMPQGAWRSATDRYSYPWAAFVLFHSNFAQVCHTVSIWLTVTLAVWRYIAVAHPQRNREWCCMKTTIAAIVSAYIVSPLLCIPLFLAFSIHPKNAAVDKYGQIVRTSKDMGDAKNMTLYIVNISELGKANGNLLSHINFWVYSVVIKLMPCAALTELSRRLICALLQTKRRRQQLTSGSARVLDKQRQTDRTTRMLLAVLLLFLLTEFPQGILGLLSVWFGENFFKNCYQKLGEVMDILALINSAINFILYCTMSRQFRSTFSLLFRPSMFDRWLLVPQHNENVDNNGCTTANNMTLVTQV
GPCRA-14	Myosuppressin-like ?	KDR22031*	GTGCTGTGTTACGATGTACGTTTATTACATATTGTCTTTATGTAGTGGAAACTAATAGCTGAAGCAAACATGAAAGGACAGGTATTTGAGCAACAGCTTTTGGCCGAACTATTCAATTTCGATTGATTCTCGTTGTTTCATACTACCTATTTAAGAGGAAAATTTGGTCATGGAGAAATTCCAATAAAGCGAATATGAATGCAACTTCAAGACCACTATTGAAACATTCACGCTACAGTTTAGCGCATTTACTAAGGATACTTTTCATTATGGATAGATTATCTGGGAACTCTGCGTTCAACAACTCACTGGCAGATTTGAATGATTTGGAAGAAGACCTCTTATCATCAACGCTGCCTGAAACTCAGTCTCTATTGGAACAGTTCAACATCACTGACA…	MNATSRPLLKHSRYSLAHLLRILFIMDRLSGNSAFNNSLADLNDLEEDLLSSTLPETQSLLEQFNITDIEKILNMSSRPVSVMTQCYCSGPMREVLVSYKSVHGYLSLIVCIFGTVANALNVAVLTRKDMASAPINRILTALAIADMLVMLEYIPYACYAYLVLPGELNMPYKWAVFVLFHSHFTQVLHTISIGLTLVLAIWRYIAIRFPQRSHILCSDKRCNMAIGIGYTLPLLVCIPSYFMFKIQATVVLENDQLIVLYHVGLSGVAKEDDELLFCINFWIYGIIIKLLPCAILTVISCWLIKALYKANRRKQALKGLNNCNSASLLSSEKRIVSKSERRTDRTTKMLVAVLMLFLITEFPQGILGLLSVALGRCFFRTCYYLFGEVMDILALLNGA…
GPCRA-15		KDR15752	TAATTTCTACACATATCTACTACTGTTACTTAAAATTTTGCCGATTCAAAATATTCGCTTTGTTGCCATGTTTGTGATGGGTGAAGAGATCGATTTGGAAGTACAGGAATTTCCTTGAGAAACTGTGGACCGCTTGTGTTGCAGGAGGTGCAATGAGTCGCCGTGACGCGCTGCCCGTCGCTGGAACTTGAGTGGTGATGACCTCGCTTGCCCTCGGAGTGCCTCTCATCATGGTCACAGTCCTGGGCCTGCTACTCAACGGGTATATTCTGCTCGTTGTGGTCCTCACGAAGCAGGTCCAGACTGCCAACAACCTGCTGCTCCTCCACCTCGGTATTGTCGATTCCTTGCTTTGCGCTCTCTTCCTCTTTTTCTCGGCTCCCAGCATGCTCCGCGGCT…	MTSLALGVPLIMVTVLGLLLNGYILLVVVLTKQVQTANNLLLLHLGIVDSLLCALFLFFSAPSMLRGWSWLGTGAPCGLHGFLFTLLHPVALWTVCGLNCDRYYAISAPLHYGTMVSPRKVAMGLGAAWLLAFILCLPPLFFVAPYSYNPGLSGCAPDFGLGDGAIWYSAIYTVLTLVLPAALILGCNIKVLMIARYHRHRIASAIFEVTLSAQVTITHQRNPFHPPVLSAGGKFRGRSAISTVLQLLGSLLVLYFPYYSVILWESSSTTFLAANKIGNAVRVHPHLVTLASTLLTCSPPVNGLLYGVKSKILRKTFQNYWRKQMSKSEMIQEIQARTPSACGSRRPSLTPLGILSRPSTSHLQRRLSEVLLDPHRTGISWNNSNRPRIQRIASELNWR…
GPCRA-16	Allatostatin B (mip)	KDR24017	GATGGTGAGCCAGTGAATTGTAGACAAGATGGCGGGCAACTGCACCAACATGTGGGAGAGTAATGCGACCGTCGTGACGTACCTAAACGTGACGTGTGAGCTGCCAATTCGATACGCCCAGCCCATGTACGGCTATGTGGTACCCTTCCTGCTTGTGATCACCATCATCGCCAACACGCTGATCGTTGTGGTGCTGTCCAAACGGCATATGCGCACGCCTACTAATGCGGTATTAATGGCCATGGCACTCTCTGACATGTTCACTCTGCTTTTCCCTGCCCCTTGGCTATTCTACATGTACACGTTTGGTAACCATTACAAACCGCTGTCACCTGTAGGGGCCTGCTATGCCTGGAACATCATGAATGAAGTGATACCAGCCATGTTCCACACAGCATC…	MAGNCTNMWESNATVVTYLNVTCELPIRYAQPMYGYVVPFLLVITIIANTLIVVVLSKRHMRTPTNAVLMAMALSDMFTLLFPAPWLFYMYTFGNHYKPLSPVGACYAWNIMNEVIPAMFHTASIWLTLALAVQRYIYVCHAPMARTWCTMPRVLKCVGIIALLATLHQSTRFVDRVYKPLEVRWEDDKVVTVCQHIWANWVTYINLDVYFTFYFCFRVIFVHVVPCVSLVVLNVLLFRAMREAQLKREKLFKENRKNECKRLWDSNCTTLMLIVVVTVFLLVEIPLAVVTVLHIISSSVTEILDYSIANVLILFTNFFIIVSYPINFAIYCGMSRQFRETFKELFVRGTVTTRANGGSSRYSLVNGPRTCTNETVL
GPCRA-17	Proctolin	KDR19658	AATTGAACGTGAGCCAGCTACCCCGCTCAGTGGAGGAACGGGGCTTGCCAAAGTTGGACCGTTTCACCAGCTCTGGTGTGCTACGCGTTTTATTGGATTCTACATTTTATTCTTGATGCATCAGCCCTGTGACTAATCTATGGCAGACAATCACACTTTCCAGGCAGGTGAAGGCGAGGTATTGTCTGCTCAGTTCAGAGATGCTTCACGGTTCTGGATACAGCGAGTTTTAGTGCCCCTGGTGGTGGGGATTGGTGTTCTGGGAAATGTGGTCACCATTGTGGTCTTGACACGCAGAAGGATGCGTAGTTCCACCAATGTATACCTAACAGCACTCGCAGTGTCTGACCTCCTCTACCTCATATTTGTATTCACCCTTTCATTGAAACATTACCCCAA…	MADNHTFQAGEGEVLSAQFRDASRFWIQRVLVPLVVGIGVLGNVVTIVVLTRRRMRSSTNVYLTALAVSDLLYLIFVFTLSLKHYPNTHESSFRWYWQYYGFGTWFTDATTYTSIWLTVSFTIERYIAVCHPMRGRLMCTESRARKVIILVYVFCFVTTVTTALEYEATEIPDSRDNATQVYSVELTKVYHNKTYRAVFYWFTTITFVFLPLILLGIFNSFLIHAVHKSQQQRCRMTQVEQSESIQTQENKITITLIAVVILFMVCQIPTAIALIYNLFHKPQEKSDAENICLGLGNIFNFLVTINAACNFMLYCALSDKYRRTFLLTFLPCCYQPPRPSRHNTAFSSVYDGPSVLRRSVHTSSVHVSAPGCDNGKMYRS
GPCRA-18	FMRFamide	KDR23532	ATAGTGCTTACATGACCGTACATGACCTGTTGTGATGACAACAGATTATCTTGCAGTCCTCACAAAGTCTGTAATTTATATCATAATAAAGACTGAAAGGATTGTTGGCGTCAAACTCTAGTGAAATTTTAGGAAGTTGCTTGTGTGGGTTGGTATCACAGCAGAAGTTGCCACTAGTGCAGGATGAACAATAGCAATACACTGGATCTGCGCGGAGTGTTGTATTCAGAATCTGATGACGAGGACAAAAGGAAGATTTTGTATGAGTTTGTGACAAATGGTGTGATACTAAATGTTATTGGTATTCTGGGTATATTTGGCAACATCATTTCCATGATCATTCTTTCACGCCCTCAGATGAAATCTTCTATTAACTATCTTCTAATTGGTTTAGCAAGA…	MNNSNTLDLRGVLYSESDDEDKRKILYEFVTNGVILNVIGILGIFGNIISMIILSRPQMKSSINYLLIGLARCDTVLIITSVLLFGIPAIYKYTGCLFLYYFKVYPHLVLILYPLALIAQTVSVYLTLTVTLERFVAVCHPLQARSLCTYGRARLYVILIIVFSTLYNLPRFWEVQLVELSYESKYNTTLYEVNMTELRVNPIYITIYIHWLYLIFIYFLPFTSLAVLNAAIYQQVRRANQERQRLSRLQKKEIGLATMLLCVVVVFFLCNILALVNNVLEAFYGSPLDQVVATSDMLITINSSVNFIIYVIFGEKFKRLFLKLFCSHGWMGIGGRDSPDANTHDDSVVSNGDGRNYSLRNSHMYHLHRTGTAIIRNGSTTSRNSNSMHCSTRIPHAPS…
GPCRA-19		KDR08377*	AATTCTGATATAAAATCTGACTTGCTAGAAGTGTTGTAACCGCACAGCGAAGAAGTTAAAATACGGGAAAGAAATTAATGAAGCGTCCAGCCTAACGTAACACTGTGTCGTCGATATGGGCAGCCTGGAGTCTCTGTTACCCGAGCGAGAGGATGCGTCTTCGTGTTCGGCGTTCCGTAACTCCACGTCCTTGGTCATTCAGCATCCTGGAGAAGAAGCAGACGACGACCCTAGGGACGAGACGCTGCGCCATTACTCTTACGGAGTGGCCATGCCGGCCATTTGCTGCCTTGGGATTCTGGGAAACGTGCTGAATCTCGTGGTGCTGACCCGGCGTAACATGAAGGGTACCGCGTACATCTACATGAGAGGATACTCTGCCGCTGCGCTCCTCGCCAT…	MGSLESLLPEREDASSCSAFRNSTSLVIQHPGEEADDDPRDETLRHYSYGVAMPAICCLGILGNVLNLVVLTRRNMKGTAYIYMRGYSAAALLAILFAIPFCLRLRIYKDSGRWNNLPQAFYHEHLELFLGNACLGVGVMMLLALTVERYISVCHPGRTQPLIGPPRLIVCLIPLLTFLIYLPNAFRYELRPCLLSPGGPLFYQREDNKRLLDSVIYSTYKVVLEVVFKVGPTVLLAALNMRIMIVYRRSCERRRRMILCRTSSSDDDPRTFAEERRLILLLGSTSILFLVCVSPMVILNVTLSQRNLSMYSYQVFRAVANLLEVTNYSMTFYIYCLFSEDFRNTLLRTFGWPWKRDAPTAFQDAHSAVVAKQLMATKLNATPTLTTASASNNNATVMC…
GPCRA-20	CNMa	KDR16422*	AAAAATAGTAGATTCGTTCGTTGATTCTTCTTAGAATAGGTTTGCGACGTCATTCATAGAATAAAAATCAGAACGAACGCTCAAGAAGTGGTTGAAGTGGCTTTGAAGAACACATCGAACTTACGTCTCTTTTCTGCACATGTTATTATTCGTAATGAAGCAGTGAATCGTGTAATACGACGAAATGCCTAAGTCCAACGATCACGAAGTAGAGCCACTGTTTAGAATCATGAATTTGGGGGATCTTCTGCACCAGTTGAGCAGGCTTCACGTTCCGTCCATGGACAATTCGAGCCACCAGTACGACGTGTACTTGCTCAGACGTCTGCGGGCACATAACGTCTCGTGGTGGAACAGTTCGTGGCCGGACATGCCGTCCAACTACGACCCTGCTTCGAC…	MPKSNDHEVEPLFRIMNLGDLLHQLSRLHVPSMDNSSHQYDVYLLRRLRAHNVSWWNSSWPDMPSNYDPASTGDVVPDECFPFLGVLDFFHLYYIPTIILTGLVGNMLSCVVFLNTHLKMRSSSYYLAALSAADFGFLATLLLVWLNSNVGVQVFNKDGWCQGLVYISSVCSFLSVWLIVAFTVERFIAVQYPLHRPHMCTVARAKAIVACLAVIALLSHLYSFVTAGLVRQEDGSDVCDMLEEYRETMRIINIVDSLVTLIAPLILIIVMNTMIGRNLFEFRRRFRQNPETQAPREGTSMERSDINLNQLHTSSSNNRRPPSQQSFHSSKSNNSRQMQPKNNHPESVTPSNGIHVRTSNRNLVSTRAQQNITKMLLLISTVFIMLNLPSYVIRLYVFV…
GPCRA-21	Periviscerokinin (capa)	KDR22757*	GCAAAAGGCGTCTGTCGATTAGAATGATGGACGAAGTCATGACCGTGCGAAGAGTAAATCTCTTCTGAAGTTTTTGTGATTGAGCGTTGACTGGTGGTGATCTTTTCCTGCGGGCATTCTTTGTATCACATAATACCGCCACCCCTATTATTCCAGTGAAAATTTATAGATGTGTCATAAGTTGTTCAGGCCGTTTTACGAACTCTTGAAATGAGTGCGTCGGATTTTCTCCTGCTGGGCAGTTCAGACAACGACACCAGTCTCGGTTCTATGAACGAATCCATAGAGCAGTATCTCGGGAGGACGCTGGGGCCGAAACGTCTGCCTCTCGCGGTGGTGCTGCCGATCACCGTGACCTACGTCGTCATCTTTGTGTCGGGCATCATCGGCAATGTGGCG…	MSASDFLLLGSSDNDTSLGSMNESIEQYLGRTLGPKRLPLAVVLPITVTYVVIFVSGIIGNVAVCVVIARNRSMRTATNYYLFSLAVSDLTLLLLGLPYELGIYWQQYPWVLGETLCKLRALGSEMSSYTSVLTIVAFSTERYIAICQPIHSYTTSSPRIALRVIVILWCVSLVSATPFAVYTKINYMQYPPGTGSAHQIPESAFCAMLDNARPSYWPMYELSAFLFFLGPMVIIAMLYIRMGITIRRRMIKFPGEAKHLDSRTKPIIRMLAAVVVTFFLCWAPFHMQRLFYIYGQQSSNFDKVNEWAYYITGCFYYFSCTVNPVLYNVMSAKYRLAFHKTLCCGPSDSGKNKEASSFKNTTVVYVNSHLDNCRFVC
GPCRA-22	Sulfakinin	absent	AATATCAAATATAATAAAAAAATACGTCCGTGGTCTACCTCAGAACAATTTCGTTCAGTATCAATACCTTTTACGTACAGTTGTGTCACCGATTTGTGGTTTAAAATTACGTAAAATTATTATATGTTCTCTTTTCCCAACGTTATGTTACCTTGAAATGGAAGTGATGAATGATAATAGTATTGAACTGATGGACAGTGACTTCAACGTAAGTTACGATAATTCCAGTGTGTTTTGGGGTGGATTTATCGCTGCTACGTCTTACCCCCTGTTTACAATTACGGGTGGTAGTGTTGGTGGTATAACAAATATAAGTAATGTAAGTGTTGGAGGTTCGAATAGAGTAAGTGTTTTTGAAAGTGACCTAATTATACCCCTGTACGTCGTAATATTTGTGTT…	MEVMNDNSIELMDSDFNVSYDNSSVFWGGFIAATSYPLFTITGGSVGGITNISNVSVGGSNRVSVFESDLIIPLYVVIFVLSIVGNSLVLVTLAQNKRMRTVTNVYLLNLAVADLLLGVFCMPFTLVGQVLRNFVFGAAMCKLISFFQAVSVSVGVWTLVAISLERYFAICRPLKSRRWQTQFHAYKMIVMVWLASLIWNSPILVVSRLQAIKVTGRHKCREEWPSKSSERAYNIFLDAMLLLVPLIIMSLAYSLIVSKLWKGLRREIRHNSSCRRQLERTSSSATVNEVVMTGNINGGSTTGNAVITPLRHHRLFSANPSQQPILPRQATAATAVCSGTDGNHRTATSVKLWLFKGMVQARLPSSNDVASGRYRDRPGSLSTGKTVAIPSQQTTTSAG…
GPCRA-23	NPF	KDR19960*	ATGGAGTTGTGGAATGCCAGTAGCCGTTTGAGTACTCTTCCTCAGAGGTTCCTGCACCTCCGAGAGGCGACCACAGGTGACTCTCCTGCCCGGCTTCTGCAACACAACATCACGGCCTATATCAGAAACGTGTCCTGGGTTCTGAATGAGACAATTGACCAGGGTCTACTGGAAGAATTTGCTCGGAATCGCGTTGTTGAAGACCCAGCGTTCTCAGCCCTCATATTTGTGTACAGTGTTCTCATAGTTGTTGGAGCCGCTGGCAACAGCCTAGTGGTATGTGCCGTTGCCAGAAAGCCTGCCATGCGTACTGCTAGGAACATGTTCATTGTGAACCTCGCAATCTCAGATCTCCTCCTATGTCTTATCACTATGCCTCTCACACTCATGGAAATCCTC…	MELWNASSRLSTLPQRFLHLREATTGDSPARLLQHNITAYIRNVSWVLNETIDQGLLEEFARNRVVEDPAFSALIFVYSVLIVVGAAGNSLVVCAVARKPAMRTARNMFIVNLAISDLLLCLITMPLTLMEILTKYWPLGRYPFVCKMLGTLQATSIFVSTISITAIALDRYQVIVYPTRESLQKLGAVIILSCIWVAAIILASPMFFWRTLNHHDIHLPSIGIDYIEYCLEEWPVEHGRAYYSLFSLVVQYVLPIFTVSIAYSRICRKLKYRYVNSSAVGSSSKNKGCTVSTNRRKLKDDKRMKRTNSLLVSISLIFCISWLPLNIFNLVVDYWNPFGEDRQSMMIWYAVCHMMGMSSACSNPLLYGWLNDNFRKEFKEILASVCPCIPVEAVRERVG…
GPCRA-24	Allatotropin	KDR20270* and KDR20271*	GCATGGTTTAATACATTAAAACGAAACCTTTACTCCAGCAGGCGTACCGAAACGTCCTGTGGCAAATATTGCTGAAGACGATTGAAGATGGTGATATCTGAACGCTGTATGTCATGTCAGAAAGAGTTGACAATTTCTTACTGAAGACAGATTAACGAAGATTTATCCGATATGATTAACGTTACCGGAGGTATATTGCCAGGCACAGCAGGGCCGATGTTGCCTTCTGACTTATTCGCAACTGTGCTCACCAATTCCACCGCCATGATGGAAAACATATCGTCACTTATACCGACTTTATCGTCATCGAAATATGCCAGCACCGATCACTCGGATTACCCATCAGCCTCAGTGTTCTCTAGCGACATGGCGAACACATCAGTACCCGTGGATCACCTT…	MINVTGGILPGTAGPMLPSDLFATVLTNSTAMMENISSLIPTLSSSKYASTDHSDYPSASVFSSDMANTSVPVDHLDYDENSTDSCSNEYCISDDDYLNMIENHIFPTAYEWVLIAFHTVVFFVGLIGNALVCVAVYRNHSMRTVTNYFIVNLAVADFMVIFFCLPPTVVWDVTETWFMGTALCKIVLYFQTVSVAVSVLTLTFISVDRWYAICFPLKFKSTTGRAKTAIIIIWLLALAFDIPELMVLQTRPRKELRIETHFFTQCLPSWSDRSEMTIHVMKAVLLYTLPLIFMSVAYCQIVRVLWRSDNIPGHTETMNYYGTGACNNSLSAIRRNTMNTNANNTTEGQLRSRRKAAKMLVAVVIMFAVCYFPVHLLSIIRYAMNIPTSDAMVAVAMLS…
GPCRA-25	RYamide	KDR17076* and KDR17079*	GTTGTGCAAAAAACAACAACTGTACAGAAATACGTTTTGTCAGTTTTCTCATACTCCGTGTGATGTCTGGTTTTCGATGTGAGTGCGTCTGGTGTTACTAATTAAATGCGTTGCAATGGAATTCGTTACAGACGTTGAATTGCTCTGAACGACATAGAAAATTGATTATTAAACATTTTAGCTTTTCAATTGTTGCGTCTTGTATCCTATTAGTGCTTCTGAACAGTGGTTGAACACTCGTACTGATTAGTGATTAGTTCAACCATAGAAGTGATTTAGTGCAAAGGAAACATCATGGACCCCAACTTCACCTTCACCTCTAATTACTCTTACTGGTACAACTCAAGCTTTAACATATCTTGCGAGAATGGTCCCGGTGGTGTTGACACATCCCCTTGT…	MDPNFTFTSNYSYWYNSSFNISCENGPGGVDTSPCYQAAVYIMYCFIFMLALAGNGLVCHVVQSSPRMRTVTNYFIVNLAVGDILMTLFCVPFSSVSTLLLQYWPFGAEMCHTVSYSQAVSVFVSAYTLVAISVDRYMAIMWPLKPRMSKRHAKVIIGVVWLVALGTALPILLLSNLSQPHSWAFGWKVMFAPFPLNMSCSCCSMMLMVLQYVVPLLVLVFTYTRIAIVVWGKQIPGEAENSRDQRMARSKRKMIKMMVIVVIIFTACWLPFNILMVALDNNSDLASWSGTPYLWFAFHWLAMSHSCYNPVIYCWMNTRFRAGFCTVLDRLPGLRRLFPLNVRHRHSNTSSVTTGVALTGVDPTESSVLQRVNTCTTYLSTRRKHQYLSNDCASPARSG…
GPCRA-26	Tachykinin	KDR21658*	CTGGGAGTGCAGGAATTTTCACATTTAAAGTATATACGTGCAAACGTAATTCATACTGAAATTTTGGATAGAACATGACGTTTATAAAATGAATATTACGCGTCAGCACTGAAACTTGCCGTAAAGACAATACTAACAACTTCAGAGAGTGAGGAGAATTAATATTTGCTAAAATGAACGAAAGTCTGGAGAACTTTACAACCACCTTGTGGCCAAACGAGTCCTACTCCTTAAACTACAACGTGACACAGGAAGACCACAACCAGTTCATCCTGCCTCTGTGGCGGCAAGCGTTATGGTCACTGCTGTTCGCTGGCATGGTCGTGGTGGCCACGGGCGGCAACCTCATCGTCATCTGGATAGTTCTGGCCAACAAGAGGATGCGCACAGTTACCAATT…	MNESLENFTTTLWPNESYSLNYNVTQEDHNQFILPLWRQALWSLLFAGMVVVATGGNLIVIWIVLANKRMRTVTNYFLVNLSVADAMVSALNVTFNYTYMLNSHWPFGTLYCKISQFVAVLSICASVFTLMAISIDRYMAIMNPLRPRMGRRTTLCIALGIWVVGTAMSMPNLLFFTTFAHEFSDGGTRVVCYAEWPDGPSIESYQEYIYNIMFMILTYFLPISSMSYTYVRVGLELWGSQSIGECTQRQLDNIKSKRRVVKMMIVVVLIFAVCWFPFHMYFILTSFLPQITNTKYVQEVYLAIYWLAMSNSMYNPIIYCWMNSRFRRGFKQVFSCCPCIHLAPETLSRREVVTSRYSCSGSPEAQCRIIRNDSYFELMLLPSMERTHPVLYARLRSRG…
GPCRA-27	Natalisin	KDR13925*	CCTCGACTAGCAAGCCTCTCCCTGATGAAGGCAGTTTCCGACCGCTCGAAATGTTTCCCTTTTACCTTGCCCCATAGTACGAACTGAATCGAGTCGAATTGCACCGTTCAGTCGCGAGGTCGTAGCCCGATGGGAGACGCGATTGACGACGTGAGCCTCTACAACTGCACGGCGTCGCTGCTGATGCAGCTGGACTCCTCCGTGAACGCGAATTCCGTGTGGACGCTGAACCGGAGCCAAGTGGTCGACCTGTTGGAAGTCGCCCTAACGCAGACGGACTCCTCCGCCCAGTGGACGGCGCTCCGTGACTTCATTTCCGAATGCCTCCTCCCCGCACAGAGGCCGTATGACCTGGCCTGGTGGCAAAAACTTATGTGGGCTGTCGTATTCGGGGCGATG…	MGDAIDDVSLYNCTASLLMQLDSSVNANSVWTLNRSQVVDLLEVALTQTDSSAQWTALRDFISECLLPAQRPYDLAWWQKLMWAVVFGAMLVVATGGNIIVMWIVLAHRQMRTVTNYFLVNLSISDLMMSLLNCIFNFIFMLNSDWPFGAAYCTVNNFVANVTVAASVFTLVAISIDRYMAIVRPLQHRMSRRRARLALAVIWLASGLLAVPCLLYSTTMTKRYANDQRRIVCYMRWPDGSYPTSMTEYMYNLVFLGLTYLVPVTAMAVCYTLMGRELWGSRSIGELTQRQSHSIKSKRKVVRMFILVVSIFAFCWLPYHGYFIYAYHNNSIAASSYVQHMYLAFYWLAMSNAMVNPLIYYWMNNRFRVYFQRIVCQCCCFRRKDADSLELQPTKHTAN…
GPCRA-28		absent	GTCTCGCGGTGCATGATGGTCACTCGGTTATGGGTGTGAAGTGTTCCCGAACAATACTCAACTCCCAGCCAGCGACCGCGGAAAAGCTGCCTCATTTCGAAGTTTGAAAACCGTAAAATCCGGGTTTTACAGATGAAATAGATTCGTCAGCTGTAAAGCGTAAAGAGGATTTACTTACGGGCACCATGGAGGACAACTCGACGGAGGTGTGGTACAGTGAAGCTCCTACCCCTAACTACAGCACTCATTTAGACACGTATCCGATTGTGAAGGGCTTCTTGGACTCTCAGTGGGTGTTACAGGAGAACATCATGCTCATAACTCTGTACCTGCCACTGCTCGTCCTGGCCGCCACTGCCAACATACTTGTCATAGTTGTCGTCATCAAATACCATTACA…	MEDNSTEVWYSEAPTPNYSTHLDTYPIVKGFLDSQWVLQENIMLITLYLPLLVLAATANILVIVVVIKYHYMRSVTNYFLVNLSVADLLVTLICMPVAISQAVIKLWLYGEFMCKITYYLQGVSVGASVFTITAMSIDRYLAIRHPMAFRKIFNKTTTLFVIVLLWIVALSIFAPVIWVRQVETIDIGEPNMDLPGFCIEKWPDNQERLVYGVLCFVFVYAIPGFVVVLAYSLMGLRLCAISPPFDGPGNEGMASTRQGTRLVRERRRVARILLLLAVLFAFCWLPYNVLAILFDLGVNKNIKLFSFALLLGHANSAINPVLYCFMTRNFRRAVRELVLCSRVSLAARQHQRCNIRAPPRSATTSSGYDSYHSPHRRCYMLHTLRRAQATSDGHAPPHA…
GPCRA-29	ACP	KDR11838*	CAGCAACATAGAGCCACTGTGCGAGAAACTCTATTGATTTGAACTTCATTTCAAGATGATGAGTGCAGAAGGAAGGGCCGATACAGCGTACAGTCTTCCACATTCAGTGAAGATGAACGACTCTGTCTCCCCCACAGCTCATGACAGTAAATATAACATATCTGCGTCGGCAGTCTCGCCTATTGGCTCCGCCTTGATATTACTCCAAGGAACAATCCTCGAGGGCCACTCGTCCTTAAACCACAAAAACAAATCTGGTAGCAGCGGTGGGATTGAACTGTATGTAGATTCCAGTGGTCTTCTGTTGAACGAGACGGGTGAAGGTGTTGAGGCCCACAGCCTTCCGGGGTTAAGCGACAACGCTCGATCTGTGATAGCCGTGTACTGTGTTCTCTTCAC…	MMSAEGRADTAYSLPHSVKMNDSVSPTAHDSKYNISASAVSPIGSALILLQGTILEGHSSLNHKNKSGSSGGIELYVDSSGLLLNETGEGVEAHSLPGLSDNARSVIAVYCVLFTVAAIGNLSVFLTLLRARHRKSRVSLLMTHLAVADLIVTFVMIPLEVGWRVTTKWLAGNFACKLFLFLRTFGLYLSSNILVCISLDRYFAIIYPLKVSDARRRGKLMLLFAWFTSLLCSIPQSVVFHVSEHPENPTFYQCVTFGFFATPRQEMAYNLFCVVAMYFLPLLVISFAYSRILCVIVSRSSDTRGKQQDPGERTNGRMRLRRSDMSNIERARARTLRMTVTIVVAFVWCWTPYVVITLWYMFDRDSAQQVDSRLQDALFIMVVSNSCVNPLVYGSYTTN…
GPCRA-30	Trissin	KDR15207*	AAGCAGTGGTATCAACGCAGAGTACATGGGCAGCAACGCGAGCTCGGACTCCATGGCTGATGACAACAGCAGCCGAGCCGAAACGGATCAGTACATTTTCGACAGAACTGATGTTCGAGTCATCTTTATCACCCTGTACTCCATCGTCTTCTGCTGCTGTTTCTTCGGGAACCTAATGGTGATCCTTGTGGTGAGTTTTTCACGACGTCTGCGTTCAATCACCAATTTCTTCCTGGCGAACCTCGCAGTGGCTGACTTCTGCGTGGGTGTGTTCTGCGTCTACCAGAATATCTCCATCTACCTTGTGTCCAGCTGGATGCTGGGGGACGCTCTCTGCAAGATGTACCAATTCGTGCACAGTCTCAGCTACACAGCATCCATCTTCATCCTGGTGGTGAT…	MGSNASSDSMADDNSSRAETDQYIFDRTDVRVIFITLYSIVFCCCFFGNLMVILVVSFSRRLRSITNFFLANLAVADFCVGVFCVYQNISIYLVSSWMLGDALCKMYQFVHSLSYTASIFILVVICTERYFAIIHPITCKQILTPRRLVMVMVVVWVASALYSSPRFIWVGTVTTNLSNGQSETICITQRRKYDSKLFDMINFTVLYVAPLAVMMVLYSLIAVTLWHSSRGLERQYLSNGAACRGGSSSLRIKFEKRLLSDSQVTINRVGSGCSGGSGATGVFRGKPSTGGSSLIAESYHASSSQNVLRARRGVVRMLMVVVLAFALCNLPYHARKMWQYWSTDYDGGSTFSSLFTPLTFLVSYFNSGINPLLYAFMSRNFRKGMRELFCCSVRGGGRG…
GPCRA-31		absent	CATGAAGTGTCTGACATGTGTGTGCACATGAGCGTAACGAACGATACCAACTGCAGTTCCGATTACACGTCTGAGCCATCTACTCCAGAAGGGAATTTCAACTTCAGTGATGGAAAGTCGTATGACGTGGAGGTGGATATTCGAGCTGGATGCCATATTATCATGTCCCAGAACAATACTTACGACAACTTTGACTACAATAAACACTTCTTCCCCAATGAGATATGGATACAAAAAGCGGATTGGGAAATTGGAGTTAAGACAGCGGCGTCCATCGCCGTGGTGATCCTGGGAATTGTGGGTAACGTTCTATTGCTCAGCGCTGTTCTGCGCAATCGCTCAATGCGAACCCCGACGAACTTACTGATCGCCAACATGGCCGTCGCCGACCTGGCGACC…	MCVHMSVTNDTNCSSDYTSEPSTPEGNFNFSDGKSYDVEVDIRAGCHIIMSQNNTYDNFDYNKHFFPNEIWIQKADWEIGVKTAASIAVVILGIVGNVLLLSAVLRNRSMRTPTNLLIANMAVADLATLIILPWVFICMDCFQNYILGEVGCKAQGFLECSLLFTGVLNLVAVSYDRLTAIVTPLEARMTVHGAHIVMAFTWVTGVILGLPLVFFRIYRERKWKNFNETYCTEERAVMSVYWYVVILFVVWLPLILMILCYSALFFKLDRYERKVLRREHPISVSYKTKVARTLFVVVVVFVLCRVPFTALIFLRADLHEGTQTINQVVDAYNTLWFVSHYLIIVNAATDPIIYGLTNENFRRAFRTSALARWLFGTSVAEPVLRTPRPPMDRLEPRNL…
GPCRA-32	sNPF	KDR21762 *	GACTGATTCAAGCGCGAGATGAACCAGCTTATGTGCACAAAAATACATGAAAAATCTTCAAGGAACGAACATGAGGCCTAATGTCTTGAGTAAAGCTAAAAAATAATTAAAAATAACGAATATTTTCCATGTGAGAAATTCTTGTGTTCTGCTTTGCCTCTTGCAGAAGGCTATCAAGATTATTCCAGGTAATAGTAATAATTAAAATGTCTGAAATAGCCTCCATGGCCATAAACCAGTCACTGTTAATAGTAATAATTAAATGTCTGAAACAGCCTCCATGGCCATAAACCAGTCACTGTATTTTATGGTATCCACCGTGGAGACCAACTGCTCCGATTTCTTCGACAGCAATTGCCGCTCTAGCAAAAATGACACCGTGGAACACTACGACATTAT…	MSETASMAINQSLYFMVSTVETNCSDFFDSNCRSSKNDTVEHYDIIHDHAVQALFCILYTTIFVLGVFGNVLVCYVVGRNRAMQTVTNFFITNLALSDILLCTLAVPFTPLYTFLGQWIFGRVLCRLVSCAQGISVYISTLTLTSIAIDRFFVIIYPFQQRMQLITCIIIIFSIWMFSLIVTLPYGIYIRHRFLDGRYYCEEFWPSEDFRQLYGALTTSMQFVLPFIIIAFCYIKVSLKLNDRARAKPGSKNSRKEELDRERKRRTNRMLIAMVTIFGVSWLPLNLVNLLNDLYIPIGSWKYYNLCFFMVHAIAMSSTCYNPFLYAWLNENFRKEFKQVLPCFVPSGSRSSASGAMGRTGGWRSERTCNGNETMQETLLPTSVIHRAGSVRIQMATDAP…
GPCRA-33	[Trapped in Endoderm]	KDR12697	CGGCCCGCCGACCCAGTGTATTTCCTTTGTTCGAATAGGGAGGCAGCAGACAGCTGCTTGCATCGGAACCAATGGAAAGAAGGCGGCAAGTCACTCCAGTCAGTTGCCTCGAACGCGCTGTCGGGAGTAGTCGGTGTCTGCAGCATCCCTGTCGCTGTCTCCGGCAAGCGCTGAGGCGTGGCCAAGCTTTACAAGGAGACGCTGGCCAAATGGTGCATGAACCGGCTGATAAATACGATGGACAACTACACGAATGGGCCGGACAGTGTTGAGATCTACTACCCTCGAGAGGCGACAATTTTTGCGTCTATCTGCGCCGTGGTCTTCAGTGTTTTAGGTGTAATAGGAAACCTCATAACAGCGATAGCATTGCTTCGGTGTTCCAAACTGCGGCATCAC…	MNRLINTMDNYTNGPDSVEIYYPREATIFASICAVVFSVLGVIGNLITAIALLRCSKLRHHATTAFVISLCMSDLLFCAINLPLTASRYINQAWVLSSTLCKLFPFFFYGNVAASLLSMVAITINRYILISYHSLYDKLYAPRYISLMLVFVWVFSFSMMVPPLVEVWGYLGLDPPTFSCTILKKDGKSPKKMLFVLGFILPCVVIITSYSCIYWKVRQSRRNLQAHNSAVGPKPNNAAHQFLQRREDIRLTRLMLIIFCCFLLCFLPLMLVNVADDEIHYPTIHVMASVLAWASSVVNPFIYAGSNRQYRAAYRKLLCCVSSQGRGDTGYRTGAPAGGGSVTHSHSGSGKTFITDTFQYNAAADKVNIVRANGND
GPCRA-34	Periviscerokinin (capa)	KDR15327*	GTAGGCGTATCACACATTGTTTCGTGTAATTCTGACAGAATTATTTGTAAATAAACATGACAGTTTGAGATGTGATAGATAATTTTCACAACCATGTGACATTTCTGAGTAACAACTCTAAAAGACACGTAAAAGTTGACCGTCGCTTGTTGAAATAACCTTACGCGATGGAAGTCTCCGAGTTCTCCCGTGTTAACATCGCGTTTCTAGGCACGGACAACGTCTCACGTTTTGCTGTTATGAACGAGACAATGGAGGAATATCTGGTGAGGATCCTGGGGCCCAAGCACCTCCCGTTATCAGTGGTGTTGCCCGTCACAATCATCTACGTCACCATTTTCGTATCGGGCGTCGTCGGCAACGTGGCGGTTTGCGTGGTGATAGCTCGGAACAAGTCAA…	MEVSEFSRVNIAFLGTDNVSRFAVMNETMEEYLVRILGPKHLPLSVVLPVTIIYVTIFVSGVVGNVAVCVVIARNKSMRTATNYYLFSLAVSDLTLLLLGLPYDLGVYWQQYPWVLGETLCKLRALGSEMSTYTSVLTIVAFSTERYLAICQPIHSYTTSSPRTALRVIAILWCVSLLSATPFAVYTRINYVEYPPGSSYQVAESAFCAMLDQAVPSHWPMYELSALIFFISPMVIIIILYVRMGVTIRSRMIKFPGETKHLDSRTKPIIRMLVAVVITFFLCWAPFHMQRLFYIYGKQSPNFDKINEWAYYITGCFYFFSCTVNPVLYNVMSAKYRLAFRKTLCCGNTDRSSSTEASTFRDTTVIYVNDHFDHCRCGLDIIHRHSS
GPCRA-35	GPA2/GPB5 ?	KDR15184*	TGCAAGTTGACGCTGCGTGTGAAGTGGACGCAGAACGCGCGCTGAACGTCGATGGCTGCTGACAGGCGCTGTGTGGTTTTCGGGTGTGTGATTACGAGCCTGTCGCTGGGCGTGCTGGCCGCGGACAACGCCACGGAGGCCGACAGCGAGCTGACGCTGGAGCCGTCGATTACTCCCGGTGGATGGCACGTCGCCAGCGAGTGTACCTGCTACAACAGCACGGAGTCGGAGCCCGAGTGTCGCTGCAGAGGACCTGCGTTCACGGAGATCCCGGCGAACATTTCCTCGTTCATGCGACGCCTGACGGTGTCCGATGCAGGGATTGAAGTTCTGAAGGCAACGGCGCTTCGACCGTATCGAACTTTCCTCAAGGACGTGACGCTGATGAACGTAAAATTT…	MAADRRCVVFGCVITSLSLGVLAADNATEADSELTLEPSITPGGWHVASECTCYNSTESEPECRCRGPAFTEIPANISSFMRRLTVSDAGIEVLKATALRPYRTFLKDVTLMNVKFLRFIEAGAFNDMKHLRTIYIYQAPALRVISPSVFHVELPHLKILRIVHTSLEQIPDLSQLKTNSILHMIDLENNLIKKVPSGALTVKAEQLLLEYNVIEEVEGLAFNGSQVAKLSLKGNRALRHLHPDSFAGLRSLRYLDLSKTSITHLPTSGLQELDVLWLEDTQTLKVFPSIYNFEYIKEAWLTYPYHCCAFHFPATHDPAEYARHQDLVEQRCSEMTTPAPPGEEGRRRRLATADQTNDTTPGWGGLGAAHSSVPLPSLESHGTFHQSGVKLQGKVHALC…
GPCRA-36a	ETHa	absent	GATTAGAACAAAAATGTCCGAAAGGAGTCGGGAGCCCAAGGACCTGTCGCGTCTGAAAATGGATCATCGCACGTAATTGTGATCGGGGGTGGCGTTACGTGTTCGTATCTGAAGCCAGCACGCGAGCCACGACGGTCACCATAGCAACTGCCTATGCTGGAGGACTTGAGGCGGCGGGCAACAGCACCATTACGGCAGCCTATTTGTACCCCAACTTCTCGGGGACTGAGGGGGTGGGGAACGAGACGACGGGGACTGAAATTCCTGTCATCCCCGCGTACATCAGAATCACGTCCATGATCTTCTGCTTCGTGATCCTGGGAATTGGCGTGGCCGGTAACATCATGGTCCCCATCGTGATCCTCAAGACGAAGGACATGCGGAATTCGACCAACATCT…	MIFCFVILGIGVAGNIMVPIVILKTKDMRNSTNIFLMNLSVADLMVLLVCTPTVLVEVNTKPETWVLGEEMCKIVPFVELTVAHASVLTILAISFERYYAICEPLKASYVCTKARALIICLLAWLFAALFTSPILLIAQYDPFREYLDGSLVPACLTEVNTFWSTFFFIMIISLFFLVPLLVLIVLYAAMARHLMADPVTSAVKDLESTNTRARKQVVLMLGTVVLSFFICLIPFRVFTVWFIFVSAEQVHSLGVEGYYNILYFCRTMLYLNSAVNPILYNLMSSKFRNGFMRVCGLRRRDAVLLRRGTTSTSAYSSTRRCNSFGMTHRSSTEFSWRSASRYSVDSTQSSSPRSERRLRSTSFRRSVMIRTSILKRNGSCIQDDVMNCIEMRPCPESFV
GPCRA-36b	ETHb	KDR21336*	GATTAGAACAAAAATGTCCGAAAGGAGTCGGGAGCCCAAGGACCTGTCGCGTCTGAAAATGGATCATCGCACGTAATTGTGATCGGGGGTGGCGTTACGTGTTCGTATCTGAAGCCAGCACGCGAGCCACGACGGTCACCATAGCAACTGCCTATGCTGGAGGACTTGAGGCGGCGGGCAACAGCACCATTACGGCAGCCTATTTGTACCCCAACTTCTCGGGGACTGAGGGGGTGGGGAACGAGACGACGGGGACTGAAATTCCTGTCATCCCCGCGTACATCAGAATCACGTCCATGATCTTCTGCTTCGTGATCCTGGGAATTGGCGTGGCCGGTAACATCATGGTCCCCATCGTGATCCTCAAGACGAAGGACATGCGGAATTCGACCAACATCT…	MIFCFVILGIGVAGNIMVPIVILKTKDMRNSTNIFLMNLSVADLMVLLVCTPTVLVEVNTKPETWVLGEEMCKIVPFVELTVAHASVLTILAISFERYYAICEPLKASYVCTKARALIICLLAWLFAALFTSPILGVADYHHELDLDGSTVAVCFTQADTFWTAFFFILSIVIFFVVPFVILLVLYTIIARHLMTHTGIIAPPCRYGSYTSGTQHTALRYRKQVVVMLGTVVLSFFLCLMPFRAFTLWIIVAPEEAVFSLDIEEYYNLLYFCRVMTYINSAINPILYNVMSSKFRDGFTRLCGLTSRNRAEVYLGRKGTLNTVSTTTTTNCSSGLQDSIWRRSVKMTLPESRTFKRTQSTHCGDVKGINNATCILLRSKSHLVCSTRNNVVRTGDEDGR…
GPCRA-37	CCHamide	KDR14578*	GACGACAGTGAAAACTGCCATGTTGCTAAGCGGCGCACGTCCCTGATTCATAGAATGGTCGGCACATCGAGATCGCATCGTGGACACTTTATTATTATCGGTACCCAGGATAGAACAACGATGAAACTTAGCCGGCTGTTGCTGTGAGGAGACCATTCATCCTGAGCTGTAAGAGGATGTCCCTTAGCAACAGCGACCCGTTCTACTTGCTGGAGGAGTGCCCCCCGGTGCTGAACGCGAGCTGTGTGCTGGACGAAAACTGCACTTGCTGGAACTTCTCGGATCCAGGCCTGGACGGCGTCGTAACCCTGAAGGATGAAACCGAATACGTCCCATACAACAAGAGGCCGGAAACGTACATCGTGCCAATCGTGTTTGCTCTCATCTTCTTCGTCGGTG…	MSLSNSDPFYLLEECPPVLNASCVLDENCTCWNFSDPGLDGVVTLKDETEYVPYNKRPETYIVPIVFALIFFVGVVGNGTLVLIFIRHRKMRNVPNTYIFSLALGDLLVIVTCVPFISTLYTLESWPYGEVICKVSESAKDVSIGVSVFTLTALSAERYYAIVNPIRRHVAGRVSTKPVTQFTTIGVWALAVLLAVPAAVFSYVPEISLNTNKTIKICHPYPEELGKVYVQTMVMVKFLSYYAIPLIIIACFYIMMAHHLILSAKNMPGEMQGLSSQIRARKKVSKMVLAFVIIFILCFLPYHIFNLWFNFNPKSEEDYNDFWNVFRIIGFCLSFINSCINPITLYCISGKFRKHFNRYLFRSCTKGRHTLSLRGNSGTMCETSSHTLVHFNSTMRKQC…
GPCRA-38	CCHamide	absent	GATGAATTAACGGTAAAAGATGCTGTTAACAGCGTGTTCTAATTGTTTTATTTGAACTCAACGCCAGCTGGGTTGAAACACTCAGTGTCTAAAGTGTAAAAATGTATAACTACCGGACATGAATCTAAAAGTTACATAATACAAATGACCATGAATCAACGAGGGCACGTGAATAACACAGCATAGCTAAATCTTGTATTTACTTTCAGACGGCATGGGGGTGATAATCGAAACAAATATTACTTCGGACATGGACAGCTATCTGACAGATAGCAACTCCACGCTCCAACCAGCAGTTTATATAAACGCGAACGGTACGAACACCACTCAGATTCCATACGTCGACTACGCGGAGAGACCCGAGACCTATATCGTTCCGATCCTGTTCGCCCTCATCTT…	MGVIIETNITSDMDSYLTDSNSTLQPAVYINANGTNTTQIPYVDYAERPETYIVPILFALIFVVGVLGNGTLVLIFIRHRNMRNVPNTYIFSLALGDLLVIVTCVPFTSTVYTVDTWPYGELICKMSECVKDISIGVSVFTLTALSADRFFAIVDPMRKLHTGGGGRRATKLTILTAIFIWILAIACALPAAIASHIRILKINDTKSFSFCYPFRVSWGEVYAESMVIAKFIIYYAIPLIIISFFYLLMARHLILSTKNMPGEMQGQARQIRARKKVAKMVLAFVIVFAVCFFPQHVFMLWFYSDQEAANEQFNGFWHAFRIIGFCLSFINSCINPIALYCVSGTFRKHFNRYLLCICCRRASGSGRGRSVGGSNSCRASVTSRRHLGTITSSRRYATC…
GPCRA-39		absent	AATTAATGCTTTGTATCGTCGGAAATATTTGTACTTAAACAATGAATGTCTGCTAAATTTGCGTTATGAACAAACTGCTTTTTCGAATGAATTTGTTCTGATTGTATAATTACTTGTTGGAATACTGTTGAAATTTTCATTGTAATTGTAGAATCTGTCCACAATGCGTCTCAAAGATGCGAACCCAATTCCTGACAAGGTGCTGAATGTAATTGCACAACTTTTTTTGGGTTCCAAAAATGATACAGGAATGGATTTTAGTAAACCACATCTTCGACCGTCCGTAGCTCGCGTCTTCCCTCTGTTTGTGTTTCTGTATACGTTGGTTGTGATAGTGGGCACTGCATCCAATCTTGCGGTGATATGGACTGTCATCAAGCACAGATTATACCGAAACCC…	MRLKDANPIPDKVLNVIAQLFLGSKNDTGMDFSKPHLRPSVARVFPLFVFLYTLVVIVGTASNLAVIWTVIKHRLYRNPTFGYIINLAIADIVKCVLVLPISLTILLVQNWIFGSFLCYFLPMLQDIPLHVSMLSFLLIAVDRYRLMLDPTKPRMPSFVCALGTWLLAVCIVLPYPIYISYLDLGNYIQHFDGVGICAVNLEDDMQEYMRGLFIVMYVLPLTVILYLYVRISRELKVQEGPLAVMMYEARTRADRSRNGSSCQQFRGSQQDCDDSQFSCPAHGDLYEAEMDVSKEKRNQKYLISMVTIFAICLCPLMVLRVAKLALIETYENSGHFDITFTLFVWFAFLPTCTTPCLFASWRMSRIAKERLRGYFRFSNRKLRGGCDTSREGQQQRSAH…
GPCRA-40	Tryptopyrokinin ?	KDR24150*	GAAAAAAACAGAATTTGTAGTGATGTTTAAAAAACCATGGAGTGGCCAACATCCTTAACAAACTCGACTTCACCGTCTGCGATGGACATTCCAGCGAGAGAAGACGTAACGACGTATTTTTCCGAACTGTTACCAACAGCCGACAACGGTTCAACAGTGGCATCAGTTGGAATGGCCACGCTAAACCTTGGTCCTGTTAGGGACCCCCTGTACATAGTGATTCCCATCACCAGTTTATATTTCCTAATTTTCTTCACAGGGGTGGTGGGTAACATCATCACGTGCGTTGTCATAGCGAGGAACAAACACATGCAGACGGCCACCAACTACTACCTGTTCAGCCTCGCCGTCTCAGACCTCGTTCTGTTACTGTCGGGTCTACCGCAAGAGATTTACTGT…	MEWPTSLTNSTSPSAMDIPAREDVTTYFSELLPTADNGSTVASVGMATLNLGPVRDPLYIVIPITSLYFLIFFTGVVGNIITCVVIARNKHMQTATNYYLFSLAVSDLVLLLSGLPQEIYCIWSRYPYVFGEVFCVLRGLFAETSANATVLTITAFTMERYVAICHPFLSQTMSKLSRAVKIIIIIWIVAIVLAVPQAFQFGIVIGNTPDIVMCIVKSPIFAHSFEISTLVFFITPMILITVLYALIGVRLRHSNMIMKCAAVGSLNCKHDSHPLTTASLHRPRQRHPETGKHRKTACCRQHQIQCSRRVIKMLVAVVVAFFICWAPFHAQRLFAIYGMGKAPAPVILKIYEIMTYISGILYYVSTTINPILYHIMSLKFRQAFKNTLVCCCRSQEPKG…
GPCRA-41	Pyrokinin	absent	CGGCAGAGTGCATCGTCGCTAACAGAACCGAAAGACGACACAGCAAAGGATTCATTCAAGCGATCCAGTGTCTCTTCGGTGCTCCGTGATTTGGGGAACTCGCATAATCTCATAAATAATGTACAATCGTGAAGAGACAGCATATCGTGTTCGCGTGACGTTGCTATGACGTAAACCAGCCATGTTAGTAGTTCATGAAATCCCAGGAACTGACTTCAACGTCATCCCATATCCAGACAATGCCACGTTCTTCGCCGAGTTGAATTGGTCTATCTCCACGCTTCCAGTTGCAACGCTGACCAACGCATCAGCTTCTCCAGTGTCTTTGGCAAATTTGACCAGCACATGGGGACCTAAACGAGACCCTCTGTACGTCGTTGTGCCGATCACGGTGATTTA…	MLVVHEIPGTDFNVIPYPDNATFFAELNWSISTLPVATLTNASASPVSLANLTSTWGPKRDPLYVVVPITVIYAVILLTGLVGNVSTCVVIARNSHMQTATNYYLFSLAVSDLLLLVSGLPQEMYYNWSRYPYIFGEAFCVLQGFAAETSANATVLTITAFTVERYVAICHPFQSHTLSKLSRAVRLILLIWLLAMGLAVPQALQFGVVYEQLPGGQVLDAEHTVCAVKRVVIPHSFEVSSLLFFVAPMTLISVLYALIGLQLRRSSLRSRGGSVRLRTGVGRRSPQQMAQDGRKNFSKNAQIKATKHVVKMLVAVVVAFFICWAPFHAQRLLAVYASGSNDERPSASMIIVYHTLTYTSGVLYYLSTTVNPVLYHIMSYKFREAFKDTLARYLGRRRP…
GPCRA-42	CCAP ?	KDR17833*	AAGCGAACTATTTTCAAACAATGAAATTCGCTCCGTGAAATCTTTCTCTGTCGACACCGCCCGAAGGCCGAGTGGAATATCCGTACGGCATTACAGAGGGCGGGAATCTTCAAGCTAATCATGGAGGACAGTACAGCAGCGTGGAACTTGAACCAGACGTTTCAGAACGAGTCTGAGATCAACTCCTTCTACTTCTACCAGACTGAGCAGTTCACAGTTCTCTGGATTCTGTTTGGTAGCATCGTCCTTGGTAACACCGCAGTGTTGGTAGCACTGCTTCTCAACAAATCTCGCAAATCAAGGATGAATTACTTCATCATGCATTTAGCACTGGCAGATTTATCCGTTGGGCTCATAAGTGTTCTCACTGACATCGTGTGGCGAGCAACTGTAGTTTGG…	MEDSTAAWNLNQTFQNESEINSFYFYQTEQFTVLWILFGSIVLGNTAVLVALLLNKSRKSRMNYFIMHLALADLSVGLISVLTDIVWRATVVWYAGNAACKIIKFLQATVTYSSTYVLVALSIDRYDAITHPMNFSGSWKRARILVVSAWLLSFCFSVPIVVFYEEKEVQEATQCWIEFPHQWQWQLYMTLVAVTVFIVPAFIITACYTVIVLTIWSKSKILTPGPRKGRHMKNGEHVSLDEQSSRRASSRGLIPKAKIKTVKMTFVIVFVFILCWSPYIVFDLLQVFGYFSKTQTNIAVATFIQSLAPLNSAANPLIYCLFSTHICRSLRKIPPFVWISCCWPNEGHVTDNHGRSLRYAHTNTDSSSVTDTFTSTSTRRMNTLQSSASNKPSVRHVQL…
GPCRA-43	CCAP ?	KDR18368*	GTAGGAAGTGAATGCTGTGTAACAGTTTTGGCGTTGTGTGGTAATAAGGCACAGGAAGATATTCAGACTTATTAAGGAGGAAGTAAGGATGTGGAAGTTTGAAGGTTACACTGACAACGTGGTCGATCTGCTTAATATCAACATAGGCGATTCAGAAGACATGGAAATCATTCATCCCCTACCCGAGAGTGACCGAATTACATAGACTGAACAGTTCACGGTCCTGTGGATCCTGTTTGCACTCATCGTCCTGGGGAACTCGGCCGTTCTGGTTGCACTTCTCGTTAACAAAAGAAGGAAATCTCGGATGAACTTCTTCATCATGCAGCTGGCATTAGCAGACCTGTCTGTTGGTCTCATTAGCGTTTTGACTGATATTGTCTGGAGAATAACAGTCGC…	MWKFEGYTDNVVDLLNINIGDSEDMEIIHPLPESDRIT+TEQFTVLWILFALIVLGNSAVLVALLVNKRRKSRMNFFIMQLALADLSVGLISVLTDIVWRITVAWNAGNIACKAIRFLQCVVTYSSTYVLVALSIDRYDAITHPMNFSGSWRRARLLVAVAWVISAIFSVPIVILYHEKPIQGRLQCWIDFSEQWQWQLYMTLVAVTLFVLPAVIISACYTVIVSTIWSKSKQMLRHQQLQQEDHDSRRASSRGIIPKAKVKTVKMTFVIVFVFVICWSPYIVFDLLQVYGHVPRTQTNIAVASFIQSLAPLNSAANPVIYCLFSTSIGRTLRKIPPFSWVAAGLVACCPTTQPQSHRDAGDHALLAASTHWSSRRRKTHRPRRPHIDAVARGAAGGGIV
GPCRA-44	Bursicon	KDR23756*	TTCAGTGTTGTTTAGTAAATTGTGATTATGCACAGATGGGAATGATTTTAATTTGTGTTATATTTCGTTTTGTGAGCTTACTTATGGTTATTATAACTTGTTGTTTGAAAGTTAGAATGTGCATAATATGCTGTTGAAATCGAACGTTGTGCAGCATTACTTGGTATGTGTCACAAGTGCAATATTATTTGATGTGTATTGTAACATTGTTCTATCATTTCCGAAGATACTGTGTTGACTTTAGAAGACAGCTGACAAGTTTCTAATTGTCTACATCCACCAAATGAACAAGCAGTGCGGAGAGAGTGGAACGAGGCCGCGAAAGTCCGCGGACACCAGCGGCCGTCCGTGGCTTCGCAAAAAAAAAGTTTCTTCAGCCGCAGTATGTGGCAACATCAC…	MWQHHRTARNQNIAAAVFAITIVVVVFSSLLAVVSASYLKRVEGTDASPAAVTPLTYYCSYDTCHCSADFRELTCRGVSFTRVPTPLPTTLVKLILSDNALERIHPDVFANNKHLKRLSLQNCGLTAVPVHTLHLLPRLTSLNLDQNSIQTVDPSSFKGLPMLRSVRLDSNKLTAVPTEALTPLKMLEILNLGNNMLTSIPVNAIPDLRNLLILLLKRNQISIIDDDAFMNLTSVRTLELDDNLLTHIPVALTKLTSLQDLSLSGNRIKYIPSGILQQSPGLTLLELKGNPLMGVHPHAFSSLPNLRKLILSDARELDVFPSLNGTASLEVLKLDRSSLSAVPSSLCHTCPRLKSLDMKSNKLTKVPELGSCKDLRVLDLASNQIDSLEGNPFKGLSLL…
GPCRA-45	Relaxin 1	KDR16833* and KDR16834*	CTGACATATAAATCAGGAAATGGAGTACAATATATATTCTGCTCGTGTATAAATACACTGTCGATAATTTTACATAAAATAGAACATTTGTTTGAGAATTACGATTCCCTGTCATTGTGGCATTGTGGAAGTGTATTTTTACAAGTAAGAACACATCAGCATTATATAAACACAGTTCCTCTGCCTTCGCTGTGTAAAGTAAGACTCATTCTGATGATATTGATAATCGTGGTGATGGCTCAGGTGTTTATTCAGAGGGCATGGAGGTTATCCACTGCGCAGGACAGCACAATATTTCTACAAGTCCTCATTGTTCTCATCTTGATTAGGGGCTCTTCGGCAGGAAGTAATGCGTGTGGATATGGAGAATTCCGGTGCAACAGTTCACGTCTGTGCGTC…	MILIIVVMAQVFIQRAWRLSTAQDSTIFLQVLIVLILIRGSSAGSNACGYGEFRCNSSRLCVPQVRNCDTRPDCPDGSDEWNCSDELGLRFWDHLYRKQPAAELDGQLSDCYLGNWNSSQCVCVGKSVFCNNAGLSRPPAGLTSHELYLLDLTGCSFPVLNSNVMTKLPDLHTLVLSYSGVKLLYAGAFSTVPNMHTLHLDNNHLETLPEPILQSANVLDTLILSYNQLSRIPREAFQNLHNLRELDLRHNLLADVDGSVFVPLTSLEKLFLSENRLKSIPRFTPLPALQELSLTHNRIGWIEPRAFSQLPLLQNLYLSWNDLRLLQNDTFSKLPHLLILSLNGNKIRNLEVEAFSEVPLLESLNLQRNELKRVDNQVFHRLQKLKHIYFDEFRFCSAA…
GPCRA-46	Relaxin 2	KDR22887*	TGGAATTTAAAGAGTTAACATCCTATTCCTCGTGCATGTCAGTGTTCTTGTTTTTCCACGGGTATCCTGGCGCGTGCGTTACATTGTCGTTGTGACAGGACAAGATCGTGTTCACAGCTGGACAGTGCATCTCGCGGTTGCTAGGATGCAGTGCAGAAGGAGTGTGGTGTGTGGCGTTGGACTCATATCCATCGTCATAATGTTGGCTTCCGTCACCTTCTTCCTCAGCCAGGATAGTGGTCCCTGTACAGAGGGAACATTTCCTTGCGGGAACTCCACAGTCTGTGTCCCGCAGAGGTTTATATGCAACGGCCATAACGACTGTCCGAATGGTGAAGACGAAAACGTGTACACGTGTACTGATATTCATGGAAACGCCTTCGTCCAGGAAGTTGTTCT…	MQCRRSVVCGVGLISIVIMLASVTFFLSQDSGPCTEGTFPCGNSTVCVPQRFICNGHNDCPNGEDENVYTCTDIHGNAFVQEVVLQRKTQQHNKKCHLDRIPRGCTCTDMTRVFCRYLGLSEVPQDISTHVTRLILANNSIKLSRDSFKRYNNLELIHLGWNQIDDLPDGVFEQQQMLIRLFLTNNKLTFIRAGALKDLTHLKWLVLQDNNIVDIDMEALTYLNLTWLDITRNRLTLEGKYFPELPQLKQLILDENAIEEIGENTFANLRALQSLDLNKNRIRHIHPNAFRNLHCLEELDIANNQIQTLAPTVFHNLTAIMKLSLTDNPLRSIPTELFSTAKHLKSLQLGNIVIDNIAIEMFSHLTALEFVYFDKFYYCTYAPAVRICRPNTDGVSSLK…
GPCRA-47	GPA2/GPB5	KDR06730*	AAAGTGTCGGTCAAAGTCACATCTCCATGCTACACAGCGCGTGACCATCTTCGTATCAGGACGACACCTCCTCGGGGAGGCTCACCGTGCGGTTACACACAATTGAAGAACACCATGCGTGAACTTTGAAGAATGATCTACATGGCCGTGGTATGTATTCTGGCTCACGGATTGGTTGCTATGACGGAGAGTGACTGGGGAGCCACCGTGCGTTCCGGCAACGAACAGGCCGCCATGACTTTCAGTGGCGATTTATGGTGGTGTGACTGCTGGAACATGACTGAGGAAGACGAAGCAGTGGAATGCAGGTGCAAGGGAACCGGCCTCCTAGATGTTCCTGACAACCTGTACACCGGCGTGCAGGCGCTATTGCTGTCTGGACTGGGCATGCGAACATTG…	MIYMAVVCILAHGLVAMTESDWGATVRSGNEQAAMTFSGDLWWCDCWNMTEEDEAVECRCKGTGLLDVPDNLYTGVQALLLSGLGMRTLKNNSLQTYKDSLQDLTLNEMKLLQGIELGTFSTLEHLRTIYISEAPLLKELPAGIFDGLTDKFLSLRIMRTGLEYLPDMSHFSQGSIMHMIDLEGNRIREIKPNSIRVKAYQLILNYNAIRSVDGWAFNGSEIAKLSLKGNRDLSILSSEAFHGLKSLIDLDLSETAITRLPTGGLEGLDVLRIQDTESLKVIPSVYTFKHLKEAWLTYSFHCCAFKFPARHDPTRHALHQAYLAKVREKCPKDYDETRQRNKRSTTHTVWIGAVPDLISSSPDYVPTLSYSDLWDPTYEDGRSFGPISAEGYQPLVDGG…
GPCRA-48		KDR22568*	AGGGAACGCGACCCGTAACTGTAAACAAGCATTTTCCACACTGCCGTGGGAATTGCCATCTGCTTATTATTATTCTGTTTCATCATGTCCTCTGGTCAACTTACGCCACTCTTCATCTCCGTCGTCGTCTTTTCGATTTGGATCGTCCGCACTTTTGCGTCTACAAACAAGCCAGTTCTCAGCAGTGGAGTCAGGACCGTAGCAGTTCCTGGAGGAAATGTCATGGTCCCTTGCAATTCCAGCGAGGCTGTGTTCCATTGCGACACTTCTGCTTGTGTTCCTCACTCGAGTTTATGCAACGGTATTCCAGACTGCTACGACGGAAAAGATGAGAGCGTAGCGCAATGCGGCTGTCTGCCGAACGAGTTCCGTTGCAGTAATTCCTGTGTCGACCTCGTG…	MSSGQLTPLFISVVVFSIWIVRTFASTNKPVLSSGVRTVAVPGGNVMVPCNSSEAVFHCDTSACVPHSSLCNGIPDCYDGKDESVAQCGCLPNEFRCSNSCVDLVRRCDRQPDCADSEDEQGCETYVCPVTHFKCNSHFCIPGDNVCNFVDDCGDGSDENKCSHRKCWNAEFKCHNGECIRPGFVCDGTQDCKDGSDETDCGPEMFVVCGDGSKVHRYYWCDGWPDCPDNHADELNCQNCTGVDEFLCPNGRCIRRANVCDSQCDCVPNPLESALHQPCADETDCDTYYTNIYGIHLCNPSLTLNCIEPNQNRDKDRCIHPEFICDQTNDCQNGNYLSDEFGCPNGMDVIGESIVCADNRSLPRALRCDFKWDCLDGSDEQNCEPRVCTEGEYRCRNGQ…
GPCRA-49	Pyrokinin	KDR19918*	AGAAATGTGTTTGTGCGAGGTCAGGGAAGGTTTCTTACTGATTGTACGCTTGTCAATTCTTGGTGTTAGCAATATTTACATTCGGTGAACAGTGGTTTTATCAGATTTTCTTCATTGTTTAAGATAAGTTACGCTTCGGAGGCGACGATGAGTGTTGGTGATCGCGTAGTAGAACCGACGCACGATGATGAGTGAGTTTGAAATCGACACCGTTGACAATGGAACGTACAACTCCTTTGATGACTATGCAGACCTGTTCAATTCCACACCTCAGCCGTTTTCATCCAGAGTTTACAATGGCACCGAACGGGATAACTTGACCAGATATGACGTGGTGAGTAAACGAGACCCGCTGTATATATTGATCCCAATCACGGTGATTTACGCGGTGATACTGCT…	MMSEFEIDTVDNGTYNSFDDYADLFNSTPQPFSSRVYNGTERDNLTRYDVVSKRDPLYILIPITVIYAVILLTGLVGNVSTCVVIARNRHMHTATNYYLFSLAVSDLLLLVSGLPQEMYYIWWRGYPDMLGETVCVLQGFAAETSANATVLTITAFTVERYVAICHPFQSHTFSKLSRAVRLVVLIWLVALGLAVPQAIQFGVLQRKAEDGTEVALCTVTSELVQHAFEISTLVFFVAPMTLITVLYALIGLKLRRSRLLPAAKRASVGSSSTDKGNDCAFAGKGSSPQNYVIRMLVAVVVAFFICWAPFHAQRLLAVYARANKSDSPVLLTVYKTLTYTSGVLYYLSTTVNPVLYHIMSHKFREAFKSTLADPCGYNRKASVTQRRPTCGVLRRQQTS…
GPCRA-50	leucokinin	KDR12839*	TCTATACGAACAGACTGCATCCTAACAGCCATGAACTGCTCTGACCAGGATATAAATTCAAATATCAGCAAATTTAAGTACAATGTTACTTACGAAGGAGAAGGTTTGTATGACGTACCGGCTAGTATTATTGCACTGCTGTCCATCTTCTACGGAACTATTTCTGTACTTGCTGTTGCGGGGAACTTCCTAGTGATGTGGATTGTTGCCAGAAGTCGACGAATGCAAAATGTTACCAACTGTTTCATCTCAAATCTTGCATTGGCCGATATTATCATCGGGCTGTTCTCAATTCCATTTCAGTTTCAGGCTGCGCTGTTGCAGCGATGGAACCTACCTCATTTCATGTGCGCCTTCTGTCCGTTCGTTCAGGTGTTGAGCGTCAACGTGAGCGTCTTC…	MNCSDQDINSNISKFKYNVTYEGEGLYDVPASIIALLSIFYGTISVLAVAGNFLVMWIVARSRRMQNVTNCFISNLALADIIIGLFSIPFQFQAALLQRWNLPHFMCAFCPFVQVLSVNVSVFTLTAIAVDRHRAILNPLSARPSKTKAKLIIATIWCLATALAIPMAAALRVTYVDDPDPSGIVHVKPFCQNVHMSEVAMLSYRIVLVLVQYLTPLCIISFVYARMALRLWGSRAPGNAQDSRDANLMKNKKKVIKMLVIVVALFAICWLPLQTYNVLAYIYPEINQYRYINIIWFCCDWLAMSNSCYNPFIYGIYNEKFKREFQQRFPFPIRGCFTRANTTDNDMDKSQTLQTRASVRSFDRNRSCSARAQLQCSLLPPNNSFYRGVAIRGSTRKPD…
GPCRA-51	NPF ?	KDR21020*	TTCGTAACATACAGTTTAAGCTCCAATAAGAAGACAAAATTATAAAAAAAAACTGTGCACAATTCCGAACATGGCAAGTGATCACGAACTGCAATGAGCCACGCTACTCTGACTTCCTCGTGCGAGGATCTGAATGAAGCATCTACTCTAGCTGAAATTCAGAGATTGCTCCTGATGGATGACCGACTTCAGTCACTCACACCGGAATCGAATCCACATTTTAATTCATCACTGCAACAATTTCCCCTGTTTAACTTCAGTCTGGACGAAGCGTTGCGGATATTGTTGAGCGAGAGGCAACGAGAAGATCGCGATTTGGGTGGCCAAGCTGAAGTGGCGCTAATAATCGTGTACGCCTTATTGATGGTGGCAGGTCTCGTGACGAATTTGCTTGTGAGT…	MDDRLQSLTPESNPHFNSSLQQFPLFNFSLDEALRILLSERQREDRDLGGQAEVALIIVYALLMVAGLVTNLLVSFVVARRAQMHTARNLYIVNLTVSDITLCVICMPSTLVAILRRQWTLGSTLCKLVPALQGTNIMVSVGTITAIALDRYLTIVRHCRRDGRLQTRRRVMLSIALIWLLAAAVTAPVCYFQVVEAVTFQRVVLYEACIERWPSRRARLLYAVCLLLLQSVIPTLVVATVHARIASYLSAHASTQKDSRRARKELERNRRTTLLLTGIAVLFAVSWLPLGLFSVLVDLLVTPTAPASPRGLYVALAACHVIAMTSAVSNPIVYGWLNSNIRREFLHLLPARCACATHRRSSNDRAKATAIGVATEDVTTRTQLNHFSVAPLNYGPSGV…
GPCRA-52	AstA	KDQ71582*	CGTGACTTCGAATTTCCTCCAGTATTACATACAGGACACTATAGGCTGTCGCTTGTACCGCCGCCGTTTCGGTTCCCCGTGTTTATTGTGTATGCCTGCGTAATGAAAGTGTGTTAGTCAAGTAACACAAAGTCCTGATGACCTAATTACTTCCTGAAGATGGCTGACGATACAACAATCCATCCACCACCAGTGGCGGGAATACCAGCTCTTCGCTACAGAAGCTGCCTGAACACGACCAGCAACTTAAGCTTGGCTTTCTGCGTCAATGAGACTGTCACTGACGAACCACATCAGCAGTCACTGCAGCTCATACAGAAGACAGTTGCGATTGTGGTTCCCCTGCTGTTTGGCCTCATAGTGTTGGTAGGACTTATCGGCAACGCGTTGGTAGTCCTC…	MADDTTIHPPPVAGIPALRYRSCLNTTSNLSLAFCVNETVTDEPHQQSLQLIQKTVAIVVPLLFGLIVLVGLIGNALVVLVVAANQQMRSTTNLLIINLAVADLLFIVFCVPFTATDYVLPFWPFGDIWCKIVQYLIVVTAYASVYTLVLMSLDRFLAVVHPITSMSIRTERNAFTAIGVTWIVILLVSVPVYVSHGEVTYTYSSAEHTACVFLEEDAVNRPDGYNKPIFQILFFATSYVTPLALICGLYLCMLLRLWHGVAPGGHVSAESRRGKKRVTRMVVVVVAIFAICWFPIQIILVLKSIDMYEITNASVMIQIVSQVMAYMNSCVNPILYAFLSDHFRKAFRKVVNCGPWGSGGTRYQRASTTIIPHQANGRYDGSKSTMLTLTKTTRTNGCS…
GPCRA-53	[Moody]	KDR09651*	AGTTGAGGATACAAGATGGCGTCGTCTATGTCAATTGGCGATCAAGCGAGCAGTTCGGCCGTTTTTGCGACACCCGTTATGCACGACCCGAGTCCATCACTGGCGCAGAATTTACAACTGCAGACGGAATATGACAACGAACTCTCGAGGTTTTCCAGGCCGTTGCTGGATTTCGCAGCTACCATGACAGTTTTGATCATGGTAGTGGGAATTCTGGGAAATCTGCTGACCATTGTGGCGCTCATTAGGTGCCCGCGGGTCAGAAATGTTGCTGCAGCCTTCATCATCAGCCTATGCGTCGCTGACTTCATGTTCTGCACTTTCGTGTTACCATTCAGTTCATCGAGGTTTATTTACGGCACATGGATACATGGAGATTTCCTCTGTCAGCTTTTTCCT…	MASSMSIGDQASSSAVFATPVMHDPSPSLAQNLQLQTEYDNELSRFSRPLLDFAATMTVLIMVVGILGNLLTIVALIRCPRVRNVAAAFIISLCVADFMFCTFVLPFSSSRFIYGTWIHGDFLCQLFPFMRYGNIGVSLLLIAMITVNRYIMIAHHNVYNRIYKKLWIGAMIAFCWMFSFGMQIPTLLGVWGIFGLDKKLGTCTILNDSNGNSAKTALFIIAFLIPCCVIICCYALIFWVVHKSESRVREHAVGSHPKAPKSKSKEHRDLKTKRNEWRITKMVLAIFLSFVICYLPITIVKVADKDVHFPGFHVLGYIMLYLSACINPIIYVIMNKQYRQAYKTVILWRRPRLLSLTPVGSSYGDKSNDGQSRTMVSQVSIAMAPIVLSKKSEELPEVF…
GPCRA-54		KDR10486	TTTTTTTTCGTCGAATCAACTTAGGTTGGCCGATCAAAGAATTATGGATCAGGAGAGCCAAGTCGAAGATCTTCATGAGTCGAGGCACCACGTGGCTCATCTTCAGGGACAGTTTTGCGTTGCACACGGAGACAGGGAGAGGAGAATGACGCTGTGCGACGTGCGGATGGAATGGACGACGTGCTGCTATGTGAGGTTGTCCTGGCGCTCATCTTCCTGACAGGGACCGCAGCCAACGCCACAGTCCTGCTCGTCCTGTACAGACGACCTGCCCTGAGGACGCTGTCCAACAGATTCGTCGTGAACCTGCTGTGCACGAACCTGGTGTCGACCTCCGTTCTCCTGCCCCTGGCACTGCTGAATGCCATCGAGCACCCTGTCGGCGAGGGTGTGACCGCG…	MDDVLLCEVVLALIFLTGTAANATVLLVLYRRPALRTLSNRFVVNLLCTNLVSTSVLLPLALLNAIEHPVGEGVTAGMCAASVLAVFLISLDQYCAVVDPLRYHARISKARSVGLMLAAWSVACLLGVLRGAGEWSEHFDYRSTFAAVFIAVVFLVPFFAILWMYVCIYSAAHKNSKRTRRTGSGPIASATGSHKCRVSNASMFLYREETRAARVSALVIVMALVCWLPYVTVLGLRTLTHVPRYVHYASVTLLVSAALVSPCLFPYRNRRIQREARRLLGIPRRDKDGRSRQQKPQVSSEEGTNRQIGFLASCVREPAKGELVVIPDSALAVDTCRSSFSSGGSSSTQGTSSIMDTD
GPCRA-55		KDR15438*	GTCTTCCCCCTGATCCAGGAGGCACTGGGATGCTGGGGCCAACCTACACGCTCGTGGCGGATCCAGAGAACCAGGAGGATGGCCCTGGGGACGCATCCCTGGCTCTGCAGGCAACGGCCCTGACAGTTCTGTCTGTTGTGGCCTCAGGAGCCAACATCCTGGTCGCTGTTGTGTTCCACCGTCGCCCTGCCCTGAGGTCACCTTCCAACAGGTTCGTCCTCAGCCTGGTGCTCGCGAATCTCATGACATCCATGATAGTAATCCCCGTTCTGCTGATACAAGTCTTACATCGCGAGGTGGCAGCACTGTGGTGGGTCAGACAGGTCAGCTCCGGCCTCATGACTGTCGCAGTCACAGCGGCCATATTCTCCGTTCTGGCCATTGCTGTTGACCGCTACA…	MLGPTYTLVADPENQEDGPGDASLALQATALTVLSVVASGANILVAVVFHRRPALRSPSNRFVLSLVLANLMTSMIVIPVLLIQVLHREVAALWWVRQVSSGLMTVAVTAAIFSVLAIAVDRYNAVLSPLHYAMTITTQRSRAMIAGAWGVAGLLATPPFMGALVSPVPATVLVHYTNCTTGVQGEVFRLTYALVLVTLGFTLPLFALCWIYARMYNAAHRNSERTRRHSVSANPGELVCSRPSSRGGSLDSPVPPTSTGTPDNFRRSWKNPPLTVGLAKRRSSNASFSALLFREEGRAVKTAAMVIVSYLFCWTPYFVTLLIDTWGGVGTAVDSYSIEPNHVPEPFRSLSLMTALSSGCITPFIYVFRNEAARNEALKVLLWWRPRGGKYVGNVSRCS…
GPCRA-56		KDR16982*	GCCACACACTTCATTATCCCCGCACTGATTATCAGAACGGCTTCCGGCCTTCATCCGTCTCGCCCACGTGACCTTAGTGACCCTGGGCACGGCACAACTCTCTCCCCCCCCCAAATTCAAGACTTCAAAGGACCCACAGTGAATGATTACAATGCATATTACACTGAGGAACGTGCGTCATGGTACAGATGTTGGCACGCCTGTTACGTAATCTGGAGATTCCAGGTCCGGAATGCGACCGCGGTCTTCATCATCAACCTGAGTGTGTCGGACCTTATGTTCTGCTGCTTCAACCTGCCTCTGGCTTCCTCGACGTTCTGGCAGCGCGCCTGGAAACACGGCAACTTGCTATGCGAGCTGTTCCCCCTCACGCGCTACGGCCTTGTGGCTGTCTCTCTC…	[?]ATHFIIPALIIRTASGLHPSRPRDLSDPGHGTTLSPPQIQDFKGPTVNDYNAYYTEERASWYRCWHACYVIWRFQVRNATAVFIINLSVSDLMFCCFNLPLASSTFWQRAWKHGNLLCELFPLTRYGLVAVSLFTVLAITINRYVMIGHPRLYPKLYKKQYLGLMVACTWVFGFGALITTWFGKWGRFGLDTRIGSCSILPDSHGHSPKEFLFIVAFLIPCLAIVICYARIFYIVRKTAFKSRLTTRHNTVTANQSRSSGAATSSNNPDGKVRRGEGYEAVTKLLKMILVIFASFVICYLPITISKTFKDSIDIHGLNIAGYVLIYLTTCINPIIYVVMSSEYRQAYKNLLMCRSSSQEVALPQQQP
GPCRB-1		KDR09908*	ATGCTGGTGTTTCGGCTTCTTTCATCCTTCTTCATGACGCAGGCAGTGCTCGGATGTCTTCCTTCTCGAGAACGCAAGGAGATTACACCAGCAGAACTGCTGCAGATATTCATAGACAACCAGAATCGACGACTGGAATTCGAGAAGAAACAATGCACTGGTGCACAAAGAAGCCGAAACTCGCCAGAGAATTCAACATACTGTGACGTCATGTGGGACGGCGTGATGTGCTGGAAGCCTGCAGCCCCTGGCACTATAGTGACACAATCATGTCCTGACTACGTCATACGGTTCGTCTCCGAGGGCGCCGCTGTGAGACAGTGTTCAGACAACGGTTCCTGGTCCTTGGACAACGGGAATGGATGCACCCCACAACAAAATGCAACCCACGTTGTTCGT…	MLVFRLLSSFFMTQAVLGCLPSRERKEITPAELLQIFIDNQNRRLEFEKKQCTGAQRSRNSPENSTYCDVMWDGVMCWKPAAPGTIVTQSCPDYVIRFVSEGAAVRQCSDNGSWSLDNGNGCTPQQNATHVVRIGPIEDSVLLKRWMPVLKIVSQVGYSVSMVTLAIAFFILSTVKKLRCPRNMLHLHLFLSFIMRAFITLLIDILFVKGVGLSKDVEVDEGGLVDFKTDRNNWECKALTSISNYCIMANYFWILMEGLYLHNLIFLALSSDTSAIILYVVLGWGLPVLFVVLWVVARLKLEDTMCWTTHDNQHVFLLIRLPVITSVLLSFALFVNIVRVLLVKMKSNVCLQRRKWRYRRWAKSTLVLVPLFGVHYVLFIWMSPSQQVNETLEIVCLFC…
GPCRB-2		KDR12403*	TAACAACCACGAATGAAGTACTTTTCGAATCACCAAACTTTCGGCAAAGTTTCTAGTTAGAACAGTTACTGAATTTAGTTCAATGGTTGTGTTACAAATCGTGAAGTACAGCACATAGCCACTTGTATCGTCCTGCACTGCAAAACCGAAATTGTTCTACAAGAAATAACCAAGATAATGGAAAGGCTCCACGTGCTGAGTCCGGAGGAACAAGTGAAGTGGCTGAATTCCAAAGAGGAAGCGTGCTTAAGTGGCATATCGAACAATTTGACCGCAACTCCAGGGGTCGGGCCGCTCTGCCCCCAAGTGTGGGACGGGATCATGTGCTGGCCGCCTACTCCAGCCGGGAAGACCCACGAGCAGGCGTGCGCCGAGTACTTCGCCGGCTTCGATCACCAG…	MERLHVLSPEEQVKWLNSKEEACLSGISNNLTATPGVGPLCPQVWDGIMCWPPTPAGKTHEQACAEYFAGFDHQANASKLCLSRGEWFKDEKNTTWTNYSLCFSFPTITVPVNFSEVDSNPLISGYFPALKTIAQVGYAVSLSTLVIAFCVLASIKKLRCPRNMLHLHLFVSFIMRAFMALLKDVLFVGGVGLRMDVVEKNGSSYFYDQDNLLCKTVTTVWQYCIMANYSWILMEGLYLHNLIFLALFSDTSAINLYVLLGWGLPALFVLPWVVGRIFLEDTLCWTTNTSKLLFLLIRGPTTFSILLNFILFVNIVRVLLLKLRASVCDETRTYRRWAKSTLVLVPLFGVHYTVFLGMSYSIGVHPGVEIAWLFCDQLFASFQGFFVAILYCFLNGEVQ…
GPCRB-3		KDR15328*	TTCACTTACCGGTAATAAATCGTACGCAACAATCAACTGTATAAATGCAGACCAAGACAATTTATAATGTATGAGCTTAAAGGAAGGAGAATGAGATACACGCGTAGCCAGTAGAGGAGCGTCACTAAGCCTTTCAAAATGCCACGGGAGGGACTCCGTGTGTTGAGCCCAGAGGAACAGCTCAAATGGCTGAAAGCGAAGGAGGAAACCTGTTCCAGGAATGTCTCAAGAAATCCCTCCGCGTCCGCAGGTGTTGGGATGTTCTGCCCTCAAGTGTGGGACGGGATCATGTGTTGGCCCCCAACTTCATCGGGGAAGACCCACGAGCAGCGCTGTGCGGACTACATCGCTGGCTTCGATAACCAGGCGAACGCGTCCAAGTTGTGTCTCTCGAGAGGC…	MPREGLRVLSPEEQLKWLKAKEETCSRNVSRNPSASAGVGMFCPQVWDGIMCWPPTSSGKTHEQRCADYIAGFDNQANASKLCLSRGEWFRDENNKTWTNYSSCFNELTITVPVNFSDLDNNPLISGYFPALKTIAQVGYAVSLSTLVIAFCMLASIKKLRCPRNMLHLHLFVSFIMRAFMALLKDVLFVSGVGLRMDVIEKDGSSYFYDQDNWLCKTVTSVWQYCIMANYSWILMEGLYLHNLIFMALFSDTSAISMYVLLGWGLPALFVLPWVVGRALLEDTLCWTTNSSELLFLLIRGPTTFSILLNFMLFVNIVRVLLLKLRASVCDETRTYRWGRWAKSTLVLVPLFGVHYTVFLGMSYSIGVHPGVEIAWLFCDQLFASFQGFFVAVLYCFLN…
GPCRB-4	PDF	KDR09011*	ACGAGATGATGCTAAACAAAATGGCGGCTTATATTCATTAGGAGAATTCTCGAAAAATTGAAATGATGCAGCCACGTGAATCCAAAACGAGGGAATTCCGATAGATTTAATCCATATATTTCGACCGAGTCACTTCTACTGTACACTGAAGAAGACTACGTCAGTTAACAAACGTTTCAACATGGACAGTGATGAATATGGGATAGTAACGAGTGTGGAGATATGCAGTCAGAGGTTTCCAGACTACAATATCCCACCGGGAGATTTGTACTGCAACTGGACCTGGGACTCGGTCCTCTGCTGGCCACCGACCAAAGCCGGCACCACCGTCAGTCAGCGTTGCCCCACGGACAAGGGAACGGACTCGGCCAAATTCGTGTATAAACGCTGTACTATTGA…	MDSDEYGIVTSVEIDHRCSQRFPDYNIPPGDLYCNWTWDSVLCWPPTKAGTTVSQRCPTDKGTDSAKFVYKLCTIEGDHRRWAGRGVGVYRQPQGWTNYTPCFIPEMMQLIKKLYAGSETAAEVKLAIAERTRTLEIVGFDHRSVSLAALLISLTIFCHFRSLRNNRTRIHKNLFIAMVIQVVIRLILYIDQAITRGSSGYYQDHRSPGTRPHYNQGVDNTPILCETSYVLLEYARTAMFMWMFVEGVYLHNMITVTVFQEDAHYCDHRVYTMIGWGAPFVMTAAWAVATGLKYRASRCWWGYNLTHYFWILEGPRLGVIVLNFVFLLNDHRIIRVLVSKLRRSRISELERARKAVRAALVLLPLLGITNLGNMTEAPLDRAVWTFALWSYTDHRTHFL…
GPCRB-5	DH31-like	KDR11499*	AGTCGGCCCACTAAGCAAGCACTCGTTGCTGGGTGGCGCGTCTGAGACTGCACGAGTGAAGCGACTTGCAGCTGCGTCCCGATTTACAAGGCATTCCTGCAGCCTGCAAAAAGATGGTGGCAACTCTGCAGCAGGGGCAAATAGCTTATCAACTGAAGGCCAGCCAGCGATGTTCCAGGTTGCAGACGCCGCAGGCGACCTACGAGCAAGAATCGGCCTGGTGCCGTGAGGAATTCGACGGACTGGTGTGCTGGCCGCCCACTTCAACGGGACACACCGCGACCGAGCCCTGTCCCGACTTCCTGCAGACTGCGAACCTATCATCGGTGAGCCGGATATGTGGGCCCGACACCTCCTGGGAGCGCAGCGACACCCTCAACTACACATCCTGTGGCCTGG…	MVATLQQGQIAYQLKASQRCSRLQTPQATYEQESAWCREEFDGLVCWPPTSTGHTATEPCPDFLQTANLSSVSRICGPDTSWERSDTLNYTSCGLDVEYSTALRQQYEQIQDHQVSSMSPVHSSDAQFLIELLQECHSRRNHVTLPEGLYCPLTFDGLSCWNYTVAGETAILPCPYFVAGFDPRRLAFRHCMEDGNWFRHPESGLSWSNYTTCVDMEDLEFRQLVNSLYMAGYLISVVALCLSLTIFFSFRSLRCTRISVHVQLFLSFASNNIMWLIWYKYVIADPTVVKENGTWCQALHVLLQYLMVANYMWMFCEGLHLHLALVVVFVKDRVVMRWFHAIGWGLSFILTVIYAAVRGSRPEDSQRCWMEDSHTQWILTAPVLISMVASTIFLVNVVH…
GPCRB-6	DH	KDR16173*	GCTAAAAGTGATATTCGTGTCAGAATATCAGGATTATAGATAGGCTTATAGGTATAGGTTAATATTACGAATCTCATTAAAAATGTATAATGGCTTACCAACACAGTAAAATCGTGAATTTGCAAGTGAAATTTTGAAAGTGATTTCAGTGTTAGGATCTCCGGATTTAAGATGAGTGACTTTGACGGTGTTACGATGGATAATATTGAGGAAAACAGTCTGAAAGGATTTGCAGACAACACGAGCGTGCACAAAGAAGTGGAATGCTTGTTGAAAGGACTGGAGTCTGATGACAGCGGCGAAGGAGGGTCGATCTTCTGTCCACCCTCTTACGACACACTCCTCTGCTGGCCGGAGACACAGGCTGGCACGCTAGCAACCCTGCCGTGTTTTGAAGAA…	MSDFDGVTMDNIEENSLKGFADNTSVHKEVECLLKGLESDDSGEGGSIFCPPSYDTLLCWPETQAGTLATLPCFEELNGIKYDTNQNASRFCHSNGEWDNYTNYRTCIDVPLEGQTETGVEMATTLYFIGYSISLVALGIAVWIFLYFKDLRCLRNTIHTNLMSTYMLADLFWILTLTLQISVQEDTTSCVVLVVLLHYFHLTNFFWMFVEGLYLYMLVVETFTGENIKLRVYVIIGWGAPVFIVILWAIVKSFAPAPTEPQVPTIDPGILRNCPWWSPHAYDWIYQGPAMGVLAVNSVFLILIMWVLITKLRATNNAETQQYRKATKALLVLIPLLGITYILVITGPAEGVPAEIYDYVTAVLLSTQGFTIALFYCFLNTEVQNTVRHHLERWKTARS…
GPCRB-7	Calcitonin B ?	KDR15977*	CACGAACCCCAAGATCGTGCAGATTCTGGCAAACGACTTTCAATCAACTGACGGCATCAACAAGTGGATGCGGTGTTGCCACGCGGCCATCAGCTGCTGTGACAACATGAACAGCGAAGATGTGTACCCAGGAGGGCTACTGTCCCGCGAACTGGGACGGGTGGAGCTGCTTTGACAAAAGCCCTGCTGGAACGACGCAGAACAAACCCTGTCCAGAATTCATCTACTTCGGCCAAGAACCATCCTGTCAGCAGTACAGCGACAAGGAGTGTGACGGAACGGGACACTGGGATGAGAACACAGATTATGTGCCGTGCTCTCGCGACCACATCGTACTGCTGAGGGGTAGAACTTCATACCACGTGATCATACTCTTCATTTCGATTGGCACGTCACTTC…	MCTQEGYCPANWDGWSCFDKSPAGTTQNKPCPEFIYFGQEPSCQQYSDKECDGTGHWDENTDYVPCSRDHIVLLRGRTSYHVIILFISIGTSLPALVIFFSYRKLWVTRVILHRNLILSIVIRNSFSIAVKSLIILDAISEERIGVMQSNPVWCRVISSMDRLAGSAVYSCMLLEGIFLHRLIAAAFRGEPKMTYYYLMAAGFAILPFAIWAFITAEYNDVNCWAADSTNNGYITDGPRILMLVINTLLMLDIVRVLWTKLRRVNTAKSGHIRRMTRATILLMPLFGVQFLVTLVRPSTKDCTQEEAYYYAFYTMDGLQGTFVALFYCYLNKEVHVQVLRTYNLFMARLYRLVGKDYEPKHRPTWAYSERRPTATSFIMPDDGTRPSVSTRADAGTQKD…
GPCRB-8	Calcitonin A ?	KDR16222*	CAAGAAGAGACTGATTTTTGAATGGAGAAAGATCAAATGATTCACGAAAATGGAAAATGCCGTCAAAATTGGAATGAACATGTGAAGCGGATGCCAACTGACCGGGCTAGATGCCCCGAGGACAAAGAGGCCTGCGAAGGTTAGGAAGAGATTGGATAATCACGAGTATGAATTTCGGCATGGGCCACAATGCTGCTGACTTTAACCCTCATCACCGTGGCGCTGCTTTCAAGGGTGGCGTCAGAGAACAGCAGTGTTCGACTGTGTCGCTTGCAAGACAGGCTCCTTCCAGAGATGAAATTTCGGAGGGTCTCCTGCAGCCAGTGTTATAAATACATGCATGAATCCAATTTCAAGCCTGGCATGAAAGCAAAGCTAACTAAAAACATGAGCCTTGTT…	MLLTLTLITVALLSRVASENSSVRLCRLQDRLLPEMKFRRVSCSQCYKYMHESNFKPGMKAKLTKNMSLVIGNITVEASMSSDQLTHTFINEAATQKWRKCCIKAADCCKEMIEVTGIANGSDWCPGIWDGWMCWPDTPPHSTRQHACPTFIRFGTTEDNCELTVRKSCEGDGRWRGHPIYQNIQWTDYSSCSVHSIMERRLYIGVAAYTVTAVALLPALVIFHLYKQLHGHRIALHKNLFVSLLFNAVFEIWFKTGVLLTAYDDTNNGNKSVLKQNGPYCKLILLLTKYFRLTNYMWMFCEGFYLHRLISTTFAEERSLLLFYAIGWGFPLLPVLIYALLRIIDSDRDCWAMPTDPSEWVLNVPSLLSLLVNMIFLVNIIRVLVIKLRAPHHHEPSQY…
GPCRB-9	DH31	KDR16174*	AGTCATCGTGTGTGTGTGCCACGGAACAGTCTGCACGCCACAGTTGGTCGCGACTCCACCCGCGGTCTCCTCGCGTGCTCTTCAGGTGTAATGGCTGTTTCATCATCCACTACTGAGGCCCTACCAGAGGTTGTACAGAATATTTCGGACACCGTATCGCCGCTGGACAAGTTGCTTTCCGAGAGACAAGAGGAATGCTGGCTGATGCTGAACAAAACCTTCAGTACAGGAGCTCCAGGTCTGTTTTGTCCCGGCACCTTCGACGGCTGGTCGTGTTGGCCAGAGACGCCCGCGGGATCATCCGCACATGCGCCGTGTCCAGATTTTGTCACCGGATTTGATCCGACCCGAATGGCTCACAAGGAATGCCTAGAAAATGGGACCTGGTTTCGACATCCG…	MAVSSSTTEALPEVVQNISDTVSPLDKLLSERQEECWLMLNKTFSTGAPGLFCPGTFDGWSCWPETPAGSSAHAPCPDFVTGFDPTRMAHKECLENGTWFRHPSSGQVWSNYTTCVNMDDLNWRQQVNRIYEIGYLVSLVALLISLGILFYFKPLRCARTTLHMNLFASFAMNNALWLLWYRIVVNQPEVIVENGEGCKILHVVLHFFLMTNYAWMLCEGLYLHTLLVAAFISESRLVKWLYGLGWAMPLVPTVIYTSLRAASSDENDTKECWISESPYTIVLIIPVCASMVLNLIFLCNILRVLLIKLRAGPHVGSSRPSSTLLQAVRATLLLVPLLGLHYLVTPFRPSQNHPWEGVYEVTSAITASFQGLCVATLFCFCNGEVVAQVKRRWQHLMFR…
* different from sequence reported here

## Sheet: Locusta Neuropeptides and Neurohormones
Supplemental data 3. List of Locusta neuropeptide and neurohormones transcripts
Neuropeptides and Peptide hormones	Accession #	mRNA	CDS
Adipokinetic hormone 1	P55319	ATGGTGCAGCGTTGCGCCCTGGTGGTCCTCCTGGTGGTGGTGGTGGCGGCGGCGCTGTGCTCCGCGCAGCTCAACTTCACCCCCAACTGGGGGACTGGCAAGCGAGACGCCGCCGACTTCGCAGACCCCTACAGCTTCCTCTACAGACTCATACAG	MVQRCALVVLLVVVVAAALCSAQLNFTPNWGTGKRDAADFADPYSFLYRLIQAEARKMSGCSN
Adipokinetic hormone 2	P08379*	ATGACGCAAGGCTGCACGCTGACGCTGACGCTGGTGCTAGTGGTGGCGATGTTGGCAGCACTGGCCACGGCGCAGCTCAACTTCTCCGCCGGCTGGGGGCGGCGGTATGCAGACCCCAACGCTGACCCCATGGCGTTCCTCTACAGGCTCATACAGATTGAGGCGAGGAAGCTGGCCGGCTGCTCAGACTAACGGGATTGCTGATGTCTCACGAAAAACCAATGGTGCCTCCAAGACTCGCTTCTTTTCAATGCTTTTGTAATGTTTGAGCAA	MTQGCTLTLTLVLVVAMLAALATAQLNFSAGWGRRYADPNADPMAFLYRLIQIEARKLAGCSD
Adipokinetic hormone 3	P19872	ATGCAGGTCCGCGCGGTGCTGGTGCTGGCGGTGGTGGCGCTGGTGGCGGTGGCGACGAGCCGCGCGCAGCTCAACTTCACGCCGTGGTGGGGCAAGAGGGCCCTCGGCGCGCCCGCCGCCGGCGACTGCGTCAGCGCCTCGCCACAGGCGCTGCTCAGCATACTCAACGCCGCCCAGGCTGAGGTGCAGAAGCTTATCGACTGCAGCAGGTTTACATCAGAGGCGAATTCC	MQVRAVLVLAVVALVAVATSRAQLNFTPWWGKRALGAPAAGDCVSASPQALLSILNAAQAEVQKLIDCSRFTSEANS
Adipokinetic hormone 4	absent	ATGCGCGGCTTGGCGGTGTTGGCGGTCCTGCTGGCTGTGGGGGCGGCGCTGTGCTCGGCGCAGCTCACCTTCACCCCCAGCTGGGGGAAGCGCGCCCTCCCGGACGCTGCCTTCCCCTCTGCCGAGCCCTTCCTCTACCTCTACAAGCTCATACAGGCAGAAGCACAGAAGATGGCTGGATGCAGCAAGTTTCCAAATTAA	MRGLAVLAVLLAVGAALCSAQLTFTPSWGKRALPDAAFPSAEPFLYLYKLIQAEAQKMAGCSKFPN
AKH/Corazonin-related peptide	P81626**	GCGGATCGGCAGCTCATCAGCACTCGTCAGCCGCCGGCACACCTCAGACATGATCGCAAGGCTGCTCCTCACACTGACGGTGACGGCATGGTGCTGCTACCTGGTGGCATCACAGGTGACTTTCTCCAGGGACTGGAGTCCAGGAAAACGCAGCCCCGAGCCCGCCTGCGCCAAACACGCTGCCACTATCTGCCAGCTCCTTCTGAACGAACTTCGCCAACTGGCAGCATGTGAAGTCAAGTCACTGCTCCGATATCACGCCGAAGAAGTGAATGTACCGGTTCCCCAAGAAATTTACATTGATGGAAATGGTGGAAGATAAGCTTTTACAAATTTAAATATGAAAATAAAGTACAAGTGAATTGTTTAAGAGATGTGTAAATAACTATTCGAACCCAT…	MIARLLLTLTVTAWCCYLVASQVTFSRDWSPGKRSPEPACAKHAATICQLLLNELRQLAACEVKSLLRYHAEEVNVPVPQEIYIDGNGGR
Allatotropin	P38496**	CCCCGCACGATACGCGGCTTCAAGAACGTGGCGCTGTCCACCGCCAGGGGCTTCGGCAAGCGCGACGGCAACCAGCTGGAGGCCGCGCTCGCCGGCCGCGACGCCGCCCTGCCCGACAGCTTCCCTGTGGAATGGTTCGCCGCCGAGATGCAGAACAACCCAGAACTGGCTCGCATGATCGTCAGCAAGTTTGTGGACGCCAACCAGGACGGCGAGCTGACGGCTGAGGAGCTTCTCAGGCCCACTTACTGAGTCCCCCACCAAATCCTACACATGCCATAGGCGTCTTAAGAATCTCACACACCTCTTGTTTGTAATGTCCACATATGTGTATCGTTATATTACAATAAAATAACTTTCAGTGTTTCGTAATAGCTTTCCTCTCATTTTGTTTCTAGA…	[?]PRTIRGFKNVALSTARGFGKRDGNQLEAALAGRDAALPDSFPVEWFAAEMQNNPELARMIVSKFVDANQDGELTAEELLRPTY
Allatostatin A	absent	CCGACGCTGCCCGCCAAGCCCGACTGCCGAAGCCAACAATGGGTATGAACTCGAGGCCCTCCTCCAGTGAAGCGGCAAGGCTGCCGCTGCCGGCGTTGGTGCTGCTGCTGCTGTTCGCCACGGCAGTGATGCCGCAGGAGGTGCCCGGAGACGCGCTGACCGGAGGACCGCCTTCGGCCCAGGTGTCCGCCACGGGCGAGGCAGCTGCGGGCTCCCCCCCCGA[?]GTGGCTGCCGCCGCCCCGCTGGACGACGACGGCGAGTACGACCTGTACAAGCGGCTGTACGACTTCGGCGTGGGCAAGCGCGCCTACACCTACGTGTCCGAGTACAAGCGCCTGCCCGTCTACAACTTCGGCCTGGGCAAGCGCGCGACCGGCGCCAACGCGCTCTACAGCTT…	MNSRPSSSEAARLPLPALVLLLLFATAVMPQEVPGDALTGGPPSAQVSATGEAAAGSPP[?]VAAAAPLDDDGEYDLYKRLYDFGVGKRAYTYVSEYKRLPVYNFGLGKRATGANALYSFGLGKRGPRTYSFGLGKRGDDEPGDYSEQE[?]DLVDKRGRLYSFGLGKRVRPYSFGLGKRAGPATSRLYSFGLGKREGRRRFSFGLGKRAPAEHRFSFGLGKRDP
Allatostatin B (mip)	P31799**	TCGGCCTGGGGCAAGCGGGCATGGAGCAACCTGAATGGCGCATGGGGTAAGCGAGGCGGGGATGACGAGGCCACGTGGCCCGAGCTGCCAGACCAGACCATCACCGAGGATGAGGACGGCGACCACGACCTGATGCAGATGCAGATGCCGCTGCCGCTAGCGATGCAGCTGCAGGGCGACGAGGGCGAGCCGGGCGACGAGCAGAAGCGTGCCTGGAGCAGCCTTCACGGCGCCTGGGGCAAGCGAGCCGCCGACTGGCGCGCCTTCCATGGCTCCTGGGGGAAGCGAGAGCCCGGCTGGACCAACCTGAAGGGCCTGTGGGGCAAGCGCGCCGGACCCTCCAACTGGAACCGCCTGCCCGCCGTGTGGGGCAAGCGCTCTGAGGACGAGTGAACAGGA…	[?]SAWGKRAWSNLNGAWGKRGGDDEATWPELPDQTITEDEDGDHDLMQMQMPLPLAMQLQGDEGEPGDEQKRAWSSLHGAWGKRAADWRAFHGSWGKREPGWTNLKGLWGKRAGPSNWNRLPAVWGKRSEDE
Allatostatin C	AAB32611***	ATGGCAATGTCGACGGCAGTGAAGGCAGTGCTGTTGCTGGTGGTAGCCCTGGCCGCCACCTGCTGGGCGCGCGCAGAACCGCTCGGCCAGCAGCCCAGCGACAAGGCCCGACTCCTCAACGAGCTGGACCTGGTGGACGACGACGGCTCCATCGAGACGGCGCTGATCAACTACCTGTTCGCCAAGCAGGTGGTGAACCGACTGCGTGCCCAGATGGACGTCAGCGACCTGCAGCGCAAGCGCTCCTACTGGAAGCAGTGCGCCTTCAACGCCGTCTCCTGCTTCGGCAAGTAGGCGGGGAGCCTCCATACCACACCACGCTCACCCTGGGCCGTCGCCACCGACCCTCCCACGACGATACCGCGTCTGCGCACTGAATAATGTCGACCCCAGTCCAGC…	MAMSTAVKAVLLLVVALAATCWARAEPLGQQPSDKARLLNELDLVDDDGSIETALINYLFAKQVVNRLRAQMDVSDLQRKRSYWKQCAFNAVSCFGK
Allatostatin CC	absent	ATGTTGCTGCTGCTGCCCGCGCTGCTGGCCGCCGCCGCCGCCGCCCCCGCGGTCGCGCCGTCCGCAGAAGACGCCCTCAGCGTCGACTCGAGGGCCATCCGGCCACCCATCCCGCAGCCGCCAGACTACCAGGACTACCAGGCCGCCGTCAGATACGACGAGTACCCCGTGGTGGTTCCCAAGCGGACGGCGCTGCTGCTCGACCGCCTGATGGTCGACCTGAAGCACCTCATGGACAAGGACCGCGGCGAGCCGCAGAACCCCATCGACAGCGGATCTTCCATTGGCCGGATGGCTCTGCAGCGCCGCGGCCAGAAGACGGGGCAGTACTGGCGCTGCTACTTCAACGCCGTGACGTGCTTCCGTCGGAAGTGAGCCCAGCCGCAACAGCCAAGCTCT…	MLLLLPALLAAAAAAPAVAPSAEDALSVDSRAIRPPIPQPPDYQDYQAAVRYDEYPVVVPKRTALLLDRLMVDLKHLMDKDRGEPQNPIDSGSSIGRMALQRRGQKTGQYWRCYFNAVTCFRRK
Bursicon alpha	absent	GCGCGCGGCCCGGCGGACGAGTGCCAGCTGACGCCCGTCATCCACGTGCTGCAGTACCCCGGCTGCGTGCCCAAGCCCATCCCCAGCTTCGCCTGCACCGGCCGCTGCTCCAGCTACCTGCAGGTGTCCGGCTCCAAGATCTGGCAGATGGAGCGGTCGTGCATGTGCTGCCAGGAGAGCGGCGAGCGGGAGGCCAGCGTGTCGCTCTTCTGCCCCAAGGCCAAGGCGGGCGAGCGCAAGTTCCGCAAGGTGTCGACCAAGGCGCCGCTGGAGTGCATGTGCCGGCCGTGCACCGGCGTCGAGGAGTCGGCCGTCATCCCGCAG[?]GAGATCGCCGGCTACCCGGACAACGGGCCGCTCACCGCCCACTTCCGCAAGTCGCAGTAGCGGCACCCTCTG…	[?]ARGPADECQLTPVIHVLQYPGCVPKPIPSFACTGRCSSYLQVSGSKIWQMERSCMCCQESGEREASVSLFCPKAKAGERKFRKVSTKAPLECMCRPCTGVEESAVIPQEIAGYPDNGPLTAHFRKSQ
Bursicon beta	absent	GAGTTCGACGAGCTGGGCCGGCTGCAGCGCACCTGCACCAGCGAGGTGGGCGTCAACAAGTGCGAGGGCGCGTGCAACTCGCAGGTGCAGCCCTCCGTCACCACGCCCACTGGCTTCCTCAAGGAGTGCTACTGCTGCCGCGAGTCGTTCCTTCGCGAGCGCACGGTCACACTGTCGCACTGCTACGACCCGGACGGCGCGCGGCTGACGGCGGAGGGCCTGGCCACCATGGACATCCGGCTGCGCGAGCCGGCCGACTGCAAGTGCTTCAAGTGCGGCGACTTCTCGCGGTAGGCCTGTCGCTCACTGTCCTCTACTGTACTCTACTGTACTCCGCTGAAGGAGCCCAATAAACGCACTGAGTCACATTTTAC	[?]EFDELGRLQRTCTSEVGVNKCEGACNSQVQPSVTTPTGFLKECYCCRESFLRERTVTLSHCYDPDGARLTAEGLATMDIRLREPADCKCFKCGDFSR
Calcitonin-A from genomic read SRR764584.76286935	absent	GCTGGAGTGCTACATCGGCGGCCGGATGGGCGGCTGTGACTACCAGGACCTCAAGCAGGCGCAGGGCGAGGACCAGCACCTCAACAGCATCGACTCGCCCGGCAAGAGGGACTTTGACTGA	LECYIGGRMGGCDYQDLKQAQGEDQHLNSIDSPGKRDFD
Calcitonin-B	absent	CGAATTCCGCCGAGCCGAGCCGAGCCGAGCCGAGCCATACCGACCAGACGCAGAGCCCGCCTGATGCAGAAGATGATGGAAGTTTTGGTGCTGCTGGGCCTCTTAGCCGTTGGCCTCGCCAACCCGGCGGAGCAGCTGCAAGCTGCTGCTGCCAGGGAATCGACAGAGCTACAGAGGGCGAAGCGCTGCGCCAACGTGTGGGATGACAGCTGCGTCAACGGCGCCGTCAGTGGCGCATCGGACGACGGGCTGTACTTCGAGTCGGGCAGCAGCCCGGGCAAGCGCTGGGCGCCGTCCGAGGTGCGCCGGCTGCTGCAGCAGATGGGCCGGCAGGCGGCCGCCAAGCGCTGCGCCAACGTGTGGGACGATAGCTGCGTCAACGGCGGCGTCAGTGGCGCC…	MQKMMEVLVLLGLLAVGLANPAEQLQAAAARESTELQRAKRCANVWDDSCVNGAVSGASDDGLYFESGSSPGKRWAPSEVRRLLQQMGRQAAAKRCANVWDDSCVNGGVSGASDDGLYFGSGSSPGKRSLAEQLRRLQLLRAGPGSKRCANVWDDSCANAGVSGASDDGLFFDSDQSPGK
Calcitonin-like Diuretic hormone	absent	CCCGTCGCAGCCGCAGCCCTCCGTGCACCATGCAGCTCACCACCGTCGTCGCCGCCCTGCTCGCAGTGGTCGTCCTGCTCGCCACCCCGGCCAGGCCAGCCTGGGCCAACCAGCTCTCCAACAACTACGTGTCAGACTACGAGATGGAACAAACAGCGCCCCTTCTCAGCATCCTTGAGCTGATCTCCAAACTGCGACAGACAAGCAGCATCGCTGAAGACCCAGCGGCGAAGCGCGGGCTGGACCTGGGCATCAACCGCGGCTTCTCGGGCGCGCAGGCGGCCAAGCACCTGATGGGGCTGGCGGCGGCGCAGTACGCCGCAGGGCCCGGCCGCAGGCGCCGCGCAGCC	MQLTTVVAALLAVVVLLATPARPAWANQLSNNYVSDYEMEQTAPLLSILELISKLRQTSSIAEDPAAKRGLDLGINRGFSGAQAAKHLMGLAAAQYAAGPGRRRRAA[?]
CCHamide 1	absent	GCCATGGGCCGCCGCTCCGCTCCAGGGCCGCTAGCCGCGATGGCCGCCGACGCGCCAGCCGGCGCCTGTCGTTGGGCCGCGGGAGACGGGCGGCGCCGGTG	[?]SALSAPGRGAAADGACLSYGHSCWGAHGKRSGV[?]
CCHamide 2	absent	GGGTGCATGGCGTTCGGGCACTCGTGCTTCGGCGGCCACGGCAAGCGCGCCGACCTGGAGCCGGGGGCGGAGGGGCTGGAGGCGGCGGAGGCGGCAGCGGCGGCGTTGCTCGGCGGCCAGGCGGAGACGGGGGCGGAGGCGGAGCCGGGGGCGGAGGGACCGCGATTCCGCCTGTCGCCGTTCCTGCGGCAGTGGGTAAAGGGGCGGTGTTGGCCAGTCAAGATCTACATCTACATCTACACGGGATACTATGCAAATCACATTTAA	[?]GCMAFGHSCFGGHGKRADLEPGAEGLEAAEAAAAALLGGQAETGAEAEPGAEGPRFRLSP FLRQWVKGRCWPVKIYIYIYTGYYANHI[?]
CNMa	absent	CTGGAGCCAGCAGCATCTCAAGAGCCGGCCACCAGCGACCGCAGCCCACCAGCACGAGAACATATCGCGTCGCCCTCCGCGCGTGATATGCCGCCGAGTCCGACGCACCACAGCTGCACACTACGCTTACGGCTAACGCGATCTGACCTGTCTCCCACCAACGAGGAGCGAGCAGGATGAGGGCCCGTAGCACGCTGGCGCTGGTGCTGGTGTGCGCCGCGCTGTGGCTGTGCCCCGCGGTGACGGGGCGCGCCATGCTGCTGCCGCTGCCGCGCGACGCCGCCAGGCTGGCGCCCGCCGCCCCCGCAGACGCCGACGCCGAGGCCGAGTACGACGCCGTCGCGGGCGCCGCCGCCGCCAACTGGCCCGACGACGAGCCGCCGCCGCCCGGACTCAGCC…	MRARSTLALVLVCAALWLCPAVTGRAMLLPLPRDAARLAPAAPADADAEAEYDAVAGAAAANWPDDEPPPPGLSQEEQARLLRMLLRMMHERDRADHDAAVDAALAAAGPLLEPGEGADDADADAEDALPYGGPHAPDDKRNLQGMMPTLCHFKICHMGRKRNQQKAVARAAH
Corazonin	absent	ATTGATTTTTTACCGTGAAGTATGCTGCGACCGTGGGTGAGCATGGCGCTGCTGGCGGTGGCGTGCTGGTGGCTGTCGGCGTTGTGGGTGTCTGGCCAGACGTTCCAGTACTCGCACGGCTGGACCAACGGCCGCAAGAGGGCGGGCTCTGGCGCCCTGGTGCCCGCAGCGCGTCTTCCACTGCCCGCCACAGCGGACCTGGAGGGCCAGCAGACACAGCAGCCGTGCCGCGTGCGCTGCCTCAGGCTGCTGCTGCAGGCCGCCGCGCTGCCGCAGGTGTAACGCACTGA	MLRPWVSMALLAVACWWLSALWVSGQTFQYSHGWTNGRKRAGSGALVPAARLPLPATADLEGQQTQQPCRVRCLRLLLQAAALPQVTH
CRF-OMP	P23465** and P80045**	ATGTCCCCGGTGCGAGTGCTGGTGGCGGCGCTGCTGGCCGTGTCGTGGGGCGGCGCCTCCTGGCCACACCAGCAGCGCCGCCAGGCGCTCGACGAGTTCGCCGCAGCCGCAGCGGCCGCCGCAGACGCCCAGTTTCAGGATGAGGAGGAGGACGGCGGGCGGCGCGTGAAGCGCATGGGCACCCCGAGGGCCGTGCGGCCCCAGCGGCTGCTGCTCGAGATCGCCCGCCGGCGGCTGCGCGACGCCGAGGAGCAGATCAAGGCCAACAAGGACTTCCTGCAGCAGATCGGCAAGCGCTCGCCGCACGCCGCCGCCGCCGACGCCGACGAAGCCGCCGCCGACGCTCCACCGTACGGCCTGCGGGTTGCTGCTGACAGATCTGCATCTGATATTGCGAAG…	MSPVRVLVAALLAVSWGG[?]ASWPHQQRRQALDEFAAAAAAAADAQFQ.QDEEEDGGRRVKRMG[?]TPRAVRPQRLLLEIARRRLRDAEEQIKANKDFLQQIGKRSPHAAAADADEAAADAPPYGLRVAADSASDIAKDWASSDSRWNNQFTIHQ
Crustacean cardioactive peptide	absent	AGCCGACCGCCACAGACGCCGACGCCGCTGCCAACAGACGGGGACGTCGCCGCACCACACGCCCGCACAACAGGAAGAACAGACGCCATGTCCCGAGCCCTGCTGCTGGGGGGTCCCGCTCTCGTCCTGCTGGCGTGTCTTCAGCTCGCCGCAGCCGATGACGTCATCATGGAGAAGAGGGATATGGATTCGCCGTTCCTCGATCGACTGTTTGAATCGAAAATGAAGAGACCATTCTGCAACGCCTTCACTGGGTGCGGCAAGAAGCGGTCTGACGAGAGCGTGAGCACGCTGCTGGAGATGAACTCGGAGCCCGCCGTGGCAGACCTGAGCCGGCAGATCCTGTCCGAGGCCAAGCTGTGGGAGGCCATCCAGGAGGCGCGAGCCGAGCTCATGGCC…	MSRALLLGGPALVLLACLQLAAADDVIMEKRDMDSPFLDRLFESKMKRPFCNAFTGCGKKRSDESVSTLLEMNSEPAVADLSRQILSEAKLWEAIQEARAELMARRRQHEMQTNRLGDFSRPLAVAQYRKKRAAAPPTPAQGIKPWRR
Elevenin	absent	ATGACGAAGACCCACGTGCTGAGCCTGCTGATGATCGTGCTGTGCGCCCTCTGCCTGGCCATCGGCAGCGCCAAGGGGCAGAAGAGGGTCGACTGCAGGATGTACCCGTTCGCTCCCATCTGCCGGGGGATCATGACCAAGAAGAGGGACCTGGACAGCACCGGCGTCGCTTCTTCTGCGATCCAGAAATCAGCTGACTACCCGGACGCAAGGCAGTGGTCGGCACCAGAGCAGGTGGCCATGTTCCCGTGGCTGGTGGA	MTKTHVLSLLMIVLCALCLAIGSAKGQKRVDCRMYPFAPICRGIMTKKRDLDSTGVASSAIQKSADYPDARQWSAPEQVAMFPWLV[?]
EH1	absent	ATGGCCCTCTGCCGACGCACTCTGTTGCTGGTGGCGCTCCTGGTGGTCGCGGTGGCAGTCTGTGTGGTGCCGCACGTCGCGGCCAGTGCGGTCGGCGTCTGCATCCGCAACTGCGCGCAGTGCAAGAAGATGTTCGGGCCCTACTTCGAGGGCCAGCTGTGCGGCGACGCGTGCCTCAAGTTCAAGGGCAAGATGGTGCCCGACTGCGAGGACGCGGCGTCCATCGCGCCCTTCCTCAGCAAGCTCGAGTAGCCGTTCAACGGCAACCCCAGCATCAATAAAGTCCGTCTGCAAAC	MALCRRTLLLVALLVVAVAVCVVPHVAASAVGVCIRNCAQCKKMFGPYFEGQLCGDACLKFKGKMVPDCEDAASIAPFLSKLE
EH2	absent	ATGTCCGGCCGCCTGGTGACCGCTCTGCTGGTGGTGCTGGTGCTGGCGGCGACGCTGGCGCCGCCCGCGGCCGGCAACGCAGTCAGCGTGTGCATCCGCAACTGCGCGCAGTGCAAGAAGATGTACGGCCCCTACTTCGAGGGGCAGCTGTGCGCCGACGCCTGCCTCAAGTTCGGCGGCAAGATGATGCCCGACTGCGAGGACGCCGCCTCCATCGCGCCCTTCCTCAACAAGCTCGAG	MSGRLVTALLVVLVLAATLAPPAAGNAVSVCIRNCAQCKKMYGPYFEGQLCADACLKFGGKMMPDCEDAASIAPFLNKLE
ETH	absent	CAGCCGCCACCACCAGCACCATCTCTCGCAGGAAGAAAGGAGTGAAATAACACCATGCTGCTCTGCAAGGAGACTCTTGCTTCTCTCGCGGTGGTGCTGGTGGTGGCGGCTGCGGCTGCGGCTCCTGAGGAGGGCGGCGGCTTGCTGCTGAAGCCTCACGTGGCCCGCCGCAGCGACTTCTTCCTCAAGACGGCCAAGTCGGTGCCTCGCATCGGCCGCAGGAGCGACCTCTTCCTCAAGAGCGCCAAGTCCGTGCCCAGGATCGGCCGCCGCACCAACCTTGCGCCAATAGAGGCGCAGGACGGCGGCGAGTGGCTGTGGCCCGGAGGGGCCGACGCGCTGCCCATGCCCGCCAGGCGCCAGGCCTACTACGTGCGCAAGGACGGCCAACCTGTGATG…	MLLCKETLASLAVVLVVAAAAAAPEEGGGLLLKPHVARRSDFFLKTAKSVPRIGRRSDLFLKSAKSVPRIGRRTNLAPIEAQDGGEWLWPGGADALPMPARRQAYYVRKDGQPVMWSDVARDVEENPDLWPWSDFDSGSVREVDGSR
FMRFamide	absent	CGCACCAACTTCCTGCGCCTGGGACGAGCGGGCAACGCGCCCTCCTCCTTCCTGAGGCTGGGCAGGGCGCGCGGCGGCGCCTCCGGCTTCCTGCGCCTGGGCAGGGGCTCCGAGCGCAACTTCCTGCGCTTCGGCAGGGCTCGGCAGGAGGGTGAGGAGGCGCCGGTGTCGGAGGAGGCCGAGCAGCTGGCGCGCGAGGGCCGCGCGGGCATGGCCGACCCTCTGACGCGCCACGACCGCAACTTCATCCGCTTCGGACGCTCCGGGCCCGCGCCGCGCCC	[?]RTNFLRLGRAGNAPSSFLRLGRARGGASGFLRLGRGSERNFLRFGRARQEGEEAPVSEEAEQLAREGRAGMADPLTRHDRNFIRFGRSGPAPR[?]
GPA2	absent	CGTGTCTGCGGGCATGGACGGCGGCAGAGACGCCTGGGAGAAGCCCGGCTGCCACAGAGTGGGGCACACGCGCAAGATCAGCATCCCGGACTGCATCGAGTTCCCCATCACGACCAACGCGTGCCGCGGCTTCTGCGAGTCGTGGTCGGTGCCGTCGGCGCTCAACACGCTGCGCGTCAACCCGCACCAGGCCATCACCAGCATCGGCCAGTGCTGCAACATCATGGAGACCGAGGACGTGGAGGTTCGTGTGATGTGCCTCGACGGACCCCGAGATTTGGTGTTCAAGTCGGCGAAGAGCTGCCAATGCTACCACTGCAAGAAGGATTAATCACGTAGCCTTTACCGCGTTGCTCTCAGTGGTTCTTGACGTCTCCCAGTTACCAGAATCCAGCGATG…	MDGGRDAWEKPGCHRVGHTRKISIPDCIEFPITTNACRGFCESWSVPSALNTLRVNPHQAITSIGQCCNIMETEDVEVRVMCLDGPRDLVFKSAKSCQCYHCKKD
GPB5	absent	AGCTGGCAGTGTAGTCACCTTAAAAATACCACGACCAACAACAAACTGTTGAACATTTTGCGCAGGATGGCCGCCTGCCGCCTGGTGTACGTGTGCTGCGCCCTGGTGGCCGCCGCCGCAGCCGCCGCCGCGGTGGCCGACGCCGCCATGGACCCGGCGTCGACGCTCGAGTGCCACCGCCGCCTCTACACCTACAAGGTCACCAAGACCGACGCCGACGGCCGCGCCTGCTGGGACGTCATCAACGTCATGTCCTGCTGGGGGCGCTGCGACTCCAACGAGATCTCTGACTGGCGGTTCCCGTACAAGCGCAGCTTCCACCCGGTGTGCCTGCACGACGCGCGCGAGCGGCGCTCGGTGCGGCTACGCAACTGCGAGGAGGGTGCGGCGCCGGGCACG…	MAACRLVYVCCALVAAAAAAAAVADAAMDPASTLECHRRLYTYKVTKTDADGRACWDVINVMSCWGRCDSNEISDWRFPYKRSFHPVCLHDARERRSVRLRNCEEGAAPGTERYDFLEAVSCRCAVCRSSEASCEGLRYRGQRSGPFKALGRR
Insulin	P15131	TAGCGGCCGTCTGCCGCGCCCGCCAGTCCGCGGGTTGGTCGGCCAGGCGGCACTCCTGCAAGCTGTCAGCGCACATCTCTCCACCACACCGCCGCAGCCTCTGCAGACCACAGACATGATGTGGAAGCTGTGCCTCCGACTGCTCGCCGTGCTGGCGGTCTGCCTGTCGACGGCCACGCAGGCGCAGTCCGACCTGTTCCTCCTGTCGCCCAAGCGCAGCGGCGCGCCGCAGCCCGTCGCCCGCTACTGCGGCGAGAAGCTCTCCAACGCGCTCAAGCTCGTCTGTCGTGGCAACTACAACACCATGTTCAAGAAGGCTTCACAAGATGTGTCAGACTCGGAGTCTGAAGACAACTACTGGAGCGGGCAGTCCGCGGACGAGGCGGCGGAGGCGGCGGC…	MWKLCLRLLAVLAVCLSTATQAQSDLFLLSPKRSGAPQPVARYCGEKLSNALKLVCRGNYNTMFKKASQDVSDSESEDNYWSGQSADEAAEAAAAALPPYPILARPSAGGLLTGAVFRRRTRGVFDECCRKSCSISELQTYCGRR
Ion transport peptide 1	AAD20821	ACAGTCCGCCGGTCCGCATGTCGCCGATAGAGCAACCTCGAGCTGCGAACGGAGTGCATGTGTGTTTCTCCGCCACCACGAGTGCAGTATTGTGAGATAGAGTGCCAGCGCCGCAGAGGAGACAGACGCACACGAGCATTCGCGCCAGCCGTCCCACCCGCCGATCGCCGCTTTCAGTACTTGGAGCCGTCTCGTGCAGTACACTCTTTACGATGCACCACCAGAAGCAGCACCAGAAGCAGCAGGGAGAGGCTTCATGCCAGCATTTCCAGTGGCGGTTATCAGGGGTCGTCTTCTGCGTCCTCCTCGTAGCTAGCCTTCTTTCCTCAGCGGCATCCAGCCCGCTCGATGCACACCACTTAGCCAAAAGGTCCTTCTTCGACATCCAGTGTAAAGGAG…	MHHQKQHQKQQGEASCQHFQWRLSGVVFCVLLVASLLSSAASSPLDAHHLAKRSFFDIQCKGVYDKSIFARLDRICEDCYNLFREPQLHSLCSRKDCFTSDYFKGCIDVLLLQDDMEKIQSWIKQIHGAEPGV
Ion transport peptide 2	AAD20820	ACAGTCCGCCGGTCCGCATGTCGCCGATAGAGCAACCTCGAGCTGCGAACGGAGTGCATGTGTGTTTCTCCGCCACCACGAGTGCAGTATTGTGAGATAGAGTGCCAGCGCCGCAGAGGAGACAGACGCACACGAGCATTCGCGCCAGCCGTCCCACCCGCCGATCGCCGCTTTCAGTACTTGGAGCCGTCTCGTGCAGTACACTCTTTACGATGCACCACCAGAAGCAGCACCAGAAGCAGCAGGGAGAGGCTTCATGCCAGCATTTCCAGTGGCGGTTATCAGGGGTCGTCTTCTGCGTCCTCCTCGTAGCTAGCCTTCTTTCCTCAGCGGCATCCAGCCCGCTCGATGCACACCACTTAGCCAAAAGGTCCTTCTTCGACATCCAGTGTAAAGGAG…	MHHQKQHQKQQGEASCQHFQWRLSGVVFCVLLVASLLSSAASSPLDAHHLAKRSFFDIQCKGVYDKSIFARLDRICEDCYNLFREPQLHSLCRSDCFKSPYFKGCLQALLLIDEEEKFNQMVEILGKK
Leucokinin	P41491**	GGCGAAGTCCTACGCCGACGAGGATGCGAGCATTGGCGGTGCTCGCGGTGGCGCTGGCGGCGGTGGCGACGACGAGCCTGGCGCGGGCCGCGGACCGCTGCTAAGAGGGACGACGACCTCGCCGACGCCAAGAGGGCCTTCTCCAGCTGGGGCGGCAAGAGGTTCGCCGACGAGGCGCCGGCCGCCGAGGCCAAGGCCGACGAGAAGCGCTCCTTCTCCAGCTGGGGCGAGTCGCTGGCCAACCGCAGGCTCGACCTCTACAACTACCGGCCCGTGCAGCTGCGCAACGGCAACGGCAACGGCCCGCCCTTCTTCCCCTGGGGCGGC	[?]GEVLRRRGCEHWRCSRWRWRRWRRRAWRGPRTAAKRDDDLADAKRAFSSWGGKRFADEAPAAEAKADEKRSFSSWGESLANRRLDLYNYRPVQLRNGNGNGPPFFPWGG
Myosuppressin transcript 1	P84306	ATGCGCAGCTGCCTGTTGCTGGCCGTGGCCCTGGCGGTGGCGTGCTGCGGCGCCTGGGCTGACGCCGTTCCCGTGGCGCGGCCTATAGTCTGCGCCACCGACGACGTGTCGCCGCAGATCCGCAAGGTGTGCCAAGCCTACGAGGCCTTCTCAGAGCTCGCCACCTCCGCCAAGGACTACCTCGACCATTTCGCGGCTGTGCGGGACCCCGAGCTGTTCGTGGAGGACAAGCGACCCGATGTGGACCACGTCTTCCTCAGGTTCGGCCGCCGCCGCCGATAAACCAAGCTCAGCCGCTTATTTATCTTTTGTACTATATTTTTTTTCATTTATCCCTGAGGCAAAAATTCCCAAATCGTGTAATCATATGGAAAGGACCTATTATGGCGTGACCAACTG…	MRSCLLLAVALAVACCGAWADAVPVARPIVCATDDVSPQIRKVCQAYEAFSELATSAKDYLDHFAAVRDPELFVEDKRPDVDHVFLRFGRRRR
Myosuppressin transcript 2	2012361B*,**	ATGCGCAGCTGCCTGTTGCTGGCCGTGGCCCTGGCGGTGGCGTGCTGCGGCGCCTGGGCTGACGCCGTTCCCGTGGCGCGGCCTATAGTCTGCGCCACCGACGACGTGTCGCCGCAGATCCGCAAGGTGTGCCAAGCCTACGAGGCCTTCTCAGAGCTCGCCACCTCCGCCAAGGACTACCTCGACCATTTCGCTGGGGAGCCGCGCCACCAGTCCCTCCGGCCGCTGCCCGCCGGCATCAAGCGAGAAGACGTCGGCCACGTCTTCCTGAGATTCGGCAGGCGCCGATAACCTCCCAGCCCGCCTCTG	MRSCLLLAVALAVACCGAWADAVPVARPIVCATDDVSPQIRKVCQAYEAFSELATSAKDYLDHFAGEPRHQSLRPLPAGIKREDVGHVFLRFGRRR
Natalisin	absent	GCGCCGTTCTGGGGGGCGCGCGGCCGCCGCAGGGAGATCTCCTCCTCATCTGCCTCCGCAGAGGAGCCCTTCTGGGCCGCGAGGGGCCGCCGCGAGATGGAGCTCTTCTGGCCCGCCAGGGGAAAGCGCCACCAGCAAGTGCAGTATCCCAGAAGGGGCTTGTCTAAGGCTTTCAGTGGAAACAGTAAAAATAGCGAATATGCCAGCGCCGGCGGCCAGTACTTCGTGCCCGCCAGGGGCAAGCGCGACG	[?]APFWGARGRRREISSSSASAEEPFWAARGRREMELFWPARGKRHQQVQYPRRGLSKAFSGNSKNSEYASAGGQYFVPARGKRD[?]
Neoneuroparsin transcript 1	absent	GCAGACGCCGCCGCCATGAAGGCCACAGCAGCCCTTGTCGCCGCCACCCTCCTCCTCGCTGTCACCCTGTTCCACAGAGCGGAAGCAAACCCAATATCCCGATCTTGCGAAGGGGCAAACTGTGTCGTCGATCTGACACGTTGTGAATATGGTGACGTGACGGACTTCTTCGGACGCAAGGTTTGCGCCAAGGGACCTGGAGAGAAGTGCAGCGAGTTTGAATTTTGTGGAGTCGGCCTCTCTTGCTTCAACAGGACATGCACCGGCTGCTCTCTGCATACTCTCGAATGTTTCTTTTACACTGACCTTACAACAGAACAGGAATAATCTTGTTGTCATATAG	MKATAALVAATLLLAVTLFHRAEANPISRSCEGANCVVDLTRCEYGDVTDFFGRKVCAKGPGEKCSEFEFCGVGLSCFNRTCTGCSLHTLECFFYTDLTTEQE
Neoneuroparsin transcript 2	absent	GCAGACGCCGCCGCCATGAAGGCCACAGCAGCCCTTGTCGCCGCCACCCTCCTCCTCGCTGTCACCCTGTTCCACAGAGCGGAAGCAAACCCAATATCCCGATCTTGCGAAGGGGCAAACTGTGTCGTCGATCTGACACGTTGTGAATATGGTGACGTGACGGACTTCTTCGGACGCAAGGTTTGCGCCAAGGGTCCTGGAGAGAAGTGCGGCGAGCTTGAATTATGTGGACTCGGCCTCTCTTGCTTCAACAGGACATGCACCGGCTGCTCTCTGATTTCTCTCACCTGTTATTCTTTACGGTGATCTGATACCAGAACAGGAA	MKATAALVAATLLLAVTLFHRAEANPISRSCEGANCVVDLTRCEYGDVTDFFGRKVCAKGPGEKCGELELCGLGLSCFNRTCTGCSLISLTCYSLR
Neoneuroparsin transcript 3	absent	GCAGACGCCGCCGCCATGAAGGCCACAGCAGCCCTTGTCGCCGCCACCCTCCTCCTCGCTGTCACCCTGTTCCACAGAGCGGAAGCAAACCCAATATCCCGATCTTGCGAAGGGGCAAACTGTGTCGTCGATCTGACACGTTGTGAATATGGTGACGTGACGGACTTCTTCGGACGCAAGGTTTGCGCCAAGGGACCAGGAGAGAGATGCGACGACGTTGAGAAATGTGGAGCCGGCATGAGATGTGCGCAAAAGTTGTGCAACGGCTGTTCTCTGGTGACTCTGCAGTGCTTCACTTTAGTTAGTCTTCCCATTTCAGAAGACGAATGATCGTGTCGCCTAATACCGGGGCGACTGCGTA	MKATAALVAATLLLAVTLFHRAEANPISRSCEGANCVVDLTRCEYGDVTDFFGRKVCAKGPGERCDDVEKCGAGMRCAQKLCNGCSLVTLQCFTLVSLPISEDE
Neoneuroparsin transcript 4	absent	GCAGACGCCGCCGCCATGAAGGCCACAGCAGCCCTTGTCGCCGCCACCCTCCTCCTCGCTGTCACCCTGTTCCACAGAGCGGAAGCAAACCCAATATCCCGATCTTGCGAAGGGGCAAACTGTGTCGTCGATCTGACACGTTGTGAATATGGTGACGTGACGGACTTCTTCGGACGCAAGGTTTGCGCCAAGGGTCCCAGCGAGGAGTGCAGCGACTTCGTCAAGTGCGGGCCGGGCCTGCGGTGCCAGTGCGGCCGCTGCACGGGCTGCTCGCTGGTCAAGCTCACGTGCTACACCGACATCAGCACGCCCACCACCTGTCCCTAGGCCTTCGACAGCGGCGTCTTCTCCCGGCTGGCTCCATCAGT	MKATAALVAATLLLAVTLFHRAEANPISRSCEGANCVVDLTRCEYGDVTDFFGRKVCAKGPSEECSDFVKCGPGLRCQCGRCTGCSLVKLTCYTDISTPTTCP
Neuroparsin	P10776	CAGCCGTCAACCCCGCACCCAACACCAGCAGACGCCGCCGCCATGAAGGCCACAGCAGCCCTTGTCGCCGCCACCCTCCTCCTCGCTGTCACCCTGTTCCACAGAGCGGAAGCAAACCCAATATCCCGATCTTGCGAAGGGGCAAACTGTGTCGTCGATCTGACACGTTGTGAATATGGTGACGTGACGGACTTCTTCGGACGCAAGGTTTGCGCCAAGGGCCCTGGTGACAAGTGCGGCGGCCCCTACGAGCTGCACGGCAAGTGCGGTGTGGGCATGGACTGCCGGTGCGGCCTCTGCAGCGGCTGCTCGCTGCACAACCTCCAGTGCTTCTTCTTCGAGGGCGGCCTTCCCAGCTCCTGCTAGACGGCTACCGCCCGCCGGACCCAGCTGCCAGTA…	MKATAALVAATLLLAVTLFHRAEANPISRSCEGANCVVDLTRCEYGDVTDFFGRKVCAKGPGDKCGGPYELHGKCGVGMDCRCGLCSGCSLHNLQCFFFEGGLPSSC
Neuropeptide F 1a	P86442	ATTCCAACCCGCAGAGCATCAGAGCCTAGCGCCCAGCACGCTCTCCGATCTTCTCGTCGTCTCGTCAGCCACTCGTCAGACCGCAAAGATGTCGCAGTCCCGCCCCCTGGCGCTGCTGGTGGTGGCGGCCCTGGTGGCGGCCGCGGTGCTGGTGGCGGCCGCAGAGGCGCAGCAGGCCGACGGCAACAAGCTGGAGGGGCTGGCCGACGCGCTCAAGTACCTGCAGGAGCTCGACCGCTACTACTCGCAGGTGGCGCGCCCCAGATTCGGCAAACGCGCTGAGCTCCGACCGGATGTCGTCGATGACGTCATTCCGGAGGAGATGAGCGCTGACAAGTTCTGGCGGCGTTTCGCCCGCAGGAGGTGAGCCATCTTCAGCACTCAGACGGCTGCGTCGCT…	MSQSRPLALLVVAALVAAAVLVAAAEAQQADGNKLEGLADALKYLQELDRYYSQVARPRFGKRAELRPDVVDDVIPEEMSADKFWRRFARR
Neuropeptide F 1b	absent	ATTCCAACCCGCAGAGCATCAGAGCCTAGCGCCCAGCACGCTCTCCGATCTTCTCGTCGTCTCGTCAGCCACTCGTCAGACCGCAAAGATGTCGCAGTCCCGCCCCCTGGCGCTGCTGGTGGTGGCGGCCCTGGTGGCGGCCGCGGTGCTGGTGGCGGCCGCAGAGGCGCAGCAGGCCGACGGCAACAAGCTGGAGGGGCTGGCCGACGCGCTCAAGTACCTGCAGGAGCTCGACCGCTACTACTCGCAGGTGGCGCGCCCCAGCCCCCGCAGCGGCGGCGCGGCCGCGCTGCCCGTGCGCTCGCCGCTGGACTCGCTGAGCATCGCGGAGCACCTGCGCGGCGTCGAGAAGATGGTGCGCATGCTGCAGCTGCAGGAGTACGACCGCATGTACACGCC…	MSQSRPLALLVVAALVAAAVLVAAAEAQQADGNKLEGLADALKYLQELDRYYSQVARPSPRSGGAAALPVRSPLDSLSIAEHLRGVEKMVRMLQLQEYDRMYTPRNRPRFGKRAELRPDVVDDVIPEEMSADKFWRRFARRR
Neuropeptide F 2	absent	ATGTGTGCGGTGCGCGCGCTCGTGTTGGCGGCGGTGGCGCTGGCGGCGGTGGCGGCGCTGTCTGCGCCGGACGTGGGGCAGGCGCGCCCAGAGCGGCCCCCCATGTTCACCTCGCCGGAGGAGCTGCGCAACTACCTCACCCAGCTCAGCGACTTCTACGCCTCCCTCGGCCGGCCCAG[?]	MCAVRALVLAAVALAAVAALSAPDVGQARPERPPMFTSPEELRNYLTQLSDFYASLGRPR[?]
NPLP-1	absent	AGGCGGACAAGCGCAGTGTGGCGTCGCTGGCCCGCGCGGGCGCGCTGCTGCCCGGCAAGCGCAACATCGCCGCCATGGCCAAGAACGGCCTGCTCGGCCCCAGCGGGCCCGTGCTGCTCGACGGCGAGGGCGAGAAGCGGTCGGTGGGCGCGCTCGCCAGGAGCGGCCTACTGCCGCAGCCCGGCAGGAGGGCACAGGACGCCGGCGACGACGACCTCTCTCTAGACAGCCTCATGCAGCAGCTCTACAGCGAGGAGGAGAAGCGGCACATCGGCACGCTGGCGCGCGACTACTCGCTGCCGTCCTACGGCAAGCGCAACCTGGGCTCGCTGGCCAGGAGCGGCGGCCTCTCCAACGTGCGCTACGTCACCTCCAAGAAGGACGACTCGCAGCCGCCGG…	[?]ADKRSVASLARAGALLPGKRNIAAMAKNGLLGPSGPVLLDGEGEKRSVGALARSGLLPQPGRRAQDAGDDDLSLDSLMQQLYSEEEKRHIGTLARDYSLPSYGKRNLGSLARSGGLSNVRYVTSKKDDSQPPADKRSLASLMRSRGPSPVEKRYLASLVRSHGLPYPLTKKEDDGPGEIKRNVGALARNWMLPSGKRNADAHDAQGVGK[?]
Orcokinin-A	absent	CAGAGTCAGCAGCAGCAGCAGTCAGCAGTCAGCATGCACGCAGCCACGCTCCTGGTCGCAGCACTAGCCGCAGCCGCCGCTGCCTTCGCCGGTGCCCTGCCCGCACCGCAGATGGTCTCCAGCGGCTTCCAGCAGTACCGTGACGAACCCAACGACGTGGAGGAAGGATTGGTGCGCCATCTTGACAACATTGGCGGCGGCCACCTGCTGCGCAACCTGGACGGCCTGGGCGGCGGACACCTCCTCAGGCAGACCAAGAGCGGACTCGACTCCCTCTCCGGCGCCACCTTCGGAGAGCAGAAGCGCCTCGACTCCCTCAGTGGCATCACTTTCGGCAACCAGAAGAGGAACTTCGACGAGATCGACAGGAGCGGCTTCAACAGCTTCATCAAGAAGAAC…	MHAATLLVAALAAAAAAFAGALPAPQMVSSGFQQYRDEPNDVEEGLVRHLDNIGGGHLLRNLDGLGGGHLLRQTKSGLDSLSGATFGEQKRLDSLSGITFGNQKRNFDEIDRSGFNSFIKKNFDEIDRSGFDRFVKKNFDEIDRSGFSGFVKRNAQMLGRHYDKDD
Orcokinin-B	absent	ATGCACGCAGCCACGCTCCTGGTCGCAGCACTAGCCGCAGCCGCCGCTGCCTTCGCCGGTGCCCTGCCCGCACCGCAGATGGTCTCCAGCGGCTTCCAGCAGTACCGTGACGAACCCAACGACGTGGAGGAAGGATTGGTGCGCCATCTTGACAACATTGGTGCTGATTACTCCTTCAATGACCTACAAACACTGAAGGCTGTCTTCGAACACTCCAGGAAAGAATCCACCAGGCATCACAACAGTGATTCTTCAGTCGTCAACCAAATTGGAAACACACATACGGATAGAAATAGTGATTCGATAGGGAAAGGGAACCTGGACAGAAACATAGACCAAATTGGTGGTGGAAATCTTCCTAGAAATATTGATTCTATTGGAGGTGGAAACCTTGTCAGA…	MHAATLLVAALAAAAAAFAGALPAPQMVSSGFQQYRDEPNDVEEGLVRHLDNIGADYSFNDLQTLKAVFEHSRKESTRHHNSDSSVVNQIGNTHTDRNSDSIGKGNLDRNIDQIGGGNLPRNIDSIGGGNLVRNIDSIGGGNLVRSIDSIGGGNLVRNIDTIGGGNLVRNIDSIGGGNLVRNIDSIGGGNLVRNIDSIGGGNLVRNIDSIGGGNLVRNIDSIGGGNLVRSIDSIGGGNLVRNIDQIGGEHLVRNIDSIGGGNLVRNIDSIGGGNLVRNIDSIGGGNLVRNIDSIGGGNLVRNIDSIGGGNLVRNIDSIGGGNLVRNIDSIGGGNLVRNIDSIGGGNLVRNIDSIGGGNLVRNIDSIGGGNLVRNIDSIGGGNLVRNIDSIGGGNLVRNI…
Proctolin	absent	CCGACGCCCACGCCGACACCGACCGCCAACGCCGACCGCCGACCGCTCCGACCAGAGATGCTCTCGCAGAGGAAGACGGTGCTGCTGTTGGTGGTGGCGCTGCTGGCGGCGGGCGTGGCGCAGGGCCGCTACCTGCCCACTCGCAGGAGCTCCGCCTCCCTCGAGGACCGCCTCGACCGCCTGCGCGACCTCATCAACGATCTGGTGGAGAGCGAGCGACCTGCCCCGCGTGCGCTGCCGCCGCGCCGCCTGGACTGGATGCTGGCTGGCGAGCCGGAGCTGGACTACCCGCAG	MLSQRKTVLLLVVALLAAGVAQGRYLPTRRSSASLEDRLDRLRDLINDLVESERPAPRALPPRRLDWMLAGEPELDYPQ
PDF	absent	CAGATATCATGAGCATAATGGCTGTCTCTGGGAAGCTGATAACCGTATTTGTACTCAGCATCTATGTCCTTGGTCTGGCACTAACCATTCATGCAACTCAGTATGACGAGGAAAAATACCAAGAAAATGAGGTGAGGTACGGAAGAGAACTTGCTACATTGCTCGCTCAGCTGGCACACAAAAATGAACCTGCGATCTGTGCACACAAGCGCAACTCTGAAATCATCAACTCACTTCTTGGACTTCCCAAACTACTTAATGATGCTGGTCGCAAGTAATTTGAATGACAACACACTAATTGGAAAAATCATACGGT	MAVSGKLITVFVLSIYVLGLALTIHATQYDEEKYQENEVRYGRELATLLAQLAHKNEPAICAHKRNSEIINSLLGLPKLLNDAGRK
Periviscerokinin	P83382**, P85866**	CCATGGCCGCCCCCAGCACCAGCCGCGCCGCAGCAGCCGCGCTCGTGGCCGCCGCCGCCCTCGCCCTGCTGGCTGCCGCCGCCGCTCAAGACGGCGATAAGGGAATATCGAAGCTGAAGAAGACTTCGAGCCTCTTCCCGCATCCACGCATCGGCCGGTCCGACTACATGAATCTAGGAGCAGGAGAGGTGGGCGAGAAGCGCGCGGCAGGGCTGTTCCAGTTCCCGCGCGTGGGCCGCGCGCTGGTGCACGGGCCGCTCCCCTTCCCGCTCGGCGTCTTCAGCCCCCTGCAGCTGGCGCCGCACCAGCCCGCCGACTCCGCCGCAGACCTGGACGACGGCAACGTTTCAGAGCAGCAGCAGCAGCAGCC	MAAPSTSRAAAAALVAAAALALLAAAAAQDGDKGISKLKKTSSLFPHPRIGRSDYMNLGAGEVGEKRAAGLFQFPRVGRALVHGPLPFPLGVFSPLQLAPHQPADSAADLDDGNVSEQQQQQ[?]
Pyrokinin	P41488**	TTCAAACTGTCGGCTGTTACAGCACTGTGGGCCTCGGTGTTGGCAGCGGCGGGCTCCTTCCCCGCGGGCGCGGCGTCGGCGTGGCGCCGCCAGAGCGTGCCCACGTTCACACCGCGGCTGGGCCGAGACTCGGCGGGCGACGAGCTGGCGGAGGAGGAG	[?]FKLSAVTALWASVLAAAGSFPAGAASAWRRQSVPTFTPRLGRDSAGDELAEEE[?] and [?}RDPPVDGPLVWLPLQVSPRLARRRQQPFVSRLGRDSGDEWPQQPFVPRLGRRLHQNGMPFSPRLGRDAAEQQPADE[?[
RYamide	absent	GTCATCGACTACTAGTGAAGTCAGCGAGATGATTTCCCGGCGGATTGTTCTGGCGTTTATGCTGCTTGCGGTCGTCCAAGCAATTTCTCTCTTCGATAACGTTTATGAAGAACCAGTGTCTGGTGGCCGTCAGCTGCCCGAGGGCGTCCTCACCATCGCTCAACCAGAGTCGTTCGCTCTCGGCAGTCGCTACGGCAAGAGGAACGGAAACTCTAATGAAGAGACCATGAGCATTACCAACAGAGATGAAGACAGCTCCGAAACTGAAGATCGCCAGTCGATGGAGAATTACGTTGTATTCCTCAACAACTGTTTGTGTTCGTGCAAGAAGCCATCTGGCGGTCTAAACTAGGACACTCGACTGGATCAAGGAACGCATCTGCATAATACTTACTCATT…	MISRRIVLAFMLLAVVQAISLFDNVYEEPVSGGRQLPEGVLTIAQPESFALGSRYGKRNGNSNEETMSITNRDEDSSETEDRQSMENYVVFLNNCLCSCKKPSGGLN
sNPF	P86444**	CAGACGCCGCTCCAGCCCTGACCGAACCGACGCCGACGCCGCCGACGCCACCGACGCTGCCCGCTCGACGACAGACCCTGATCACGATGGCATCGACGTCCGCCGTGTGCAAGCTGGCGCTGGTGCTGCTGCTGGTGGCGGCTCTGGCAAGCTGCGCCCCCAGCTACCCCGACTACGACAACGTGCGCGACCTGTACGAGCTGCTGCTGCAGCGCGAGGCTGAAGGGGCCCGTCTGGCCGCCGCCGCTGAAGACCACCAGGTGGTGCGCAAGTCCAACCGCTCGCCCTCCCTGAGGCTGCGCTTCGGACGACGCTCCGACCCGCTCTTCGGGGCCCCCTCCGCCGCCGGCTCCGGACAGGACTCTCTGGCAGTGGCAGCTCGCTCTCCCTCCCTCCGCC…	MASTSAVCKLALVLLLVAALASCAPSYPDYDNVRDLYELLLQREAEGARLAAAAEDHQVVRKSNRSPSLRLRFGRRSDPLFGAPSAAGSGQDSLAVAARSPSLRLRFGRRSDPLLPNQLGAPESAVEN
SGSSP	AAB47035	ATGGCGCTCAAAACGCTGGCCGCCTTCCTGCTAGTCGTCTGCCTCGCTCAGCTGACCTGTGCTTCTCCGGCTCCGGCCCCCAACAGGCGGTCAACGGATGAATCAACTGCTGATTCCAGCAGTGCCACGGTTACCACTTCTGCCAACAACGCCACCAGCGATGCCGATACCATTAGTAGCAATGACACTTCCTCCGATGACATTTTCGGCGAAATTGGAGAAAAGGTGGAAGGATTCTTTGGTCATCTATTCGGTAAGCGTGACATAGAAATTCCATCCGATGTGTTCACCAAGCTGTACCAAGAGTGGGCAAAAGGTAGACCCAGCCGCTCTGTCACGGTGAGAGACACCGGCAAGAACTTCACAGTGGGCGACCTTTTCCAGGAATGGCTGCAAGGA…	MALKTLAAFLLVVCLAQLTCASPAPAPNRRSTDESTADSSSATVTTSANNATSDADTISSNDTSSDDIFGEIGEKVEGFFGHLFGKRDIEIPSDVFTKLYQEWAKGRPSRSVTVRDTGKNFTVGDLFQEWLQGNVNKRSVTVREVGNLFQEWLQGNVNKRSVTVREVGDLFQEWLQGNVNKRSVTVREVGDLFQEWLQGNVNKRSVTVREVGDLFQEWLQGNVNKRSVTVREVGDLFQEWLQGNVNKRSVTVREVGDLFQEWLQGNVNKRSVTVREVGDLFQEWLQGNVNKRSVTVREVGDLFQEWLQGNVNKRSVTVREVGDLFQEWLQGNVNKRSVTVREVGDLFEEWLQGNMNKRSVTVRDTDNSSTMGDLIKEWLKGNLNERSVTVRDTGKNFTV…
SIFamide	absent	GCTCCTCCGACAGCACCACCAGCCAACAGCACACCAGCCGAGATGCAGACCGCAGCGTGCAGCCGATTCCTGGTAGTCGTCGTGCTGGCTCTCGTCATGTTCACGGCAGCGGCGTCCGCCGCCGCAGCCACCTTCCGCAGACCACCGTTCAACGGCAGCATCTTCGGAAAGAGGAACTCCATTGAATCCGCTGGCAGCTCAACAGCCGTGGCTGCAGTGTGCGAGATTGCAGCAGAAGCCTGCGCAGCTTGGCTGAACAATGACAAGTGAGGATACCTCAACGGACTACG	MQTAACSRFLVVVVLALVMFTAAASAAAATFRRPPFNGSIFGKRNSIESAGSSTAVAAVCEIAAEACAAWLNNDK
SMYamide	absent	ATGAACCGCTGCTCGCTGGTCGCCATGCTGGTGTGGGCCATCCTGCTGCAGACCTGCCTGACAGAGGGCATCGCCTTCCAGAAGCTGCCCTTCAACGGCGCCATGTACGGCAAGAGGACCACCTCTGTGGATTTCGACTCCTCGAATCGTGCTATATCATCGCTGTGTGAGACGGCATCCGAAGTGTGCGCCTCTTGGTACGGCCAGCCGGACACCAAC	MNRCSLVAMLVWAILLQTCLTEGIAFQKLPFNGAMYGKRTTSVDFDSSNRAISSLCETASEVCASWYGQPDTN
Sulfakinin	P47733**	[?]GACCCCGCGCTCGCCGACGACCTGCTGGAGGCGTCCAAGCGGCAGCTGGCCAGCGACGACTACGGGCACATGCGCTTCGGCAAGCGACAGCCCCCCGCCGCCCCCGCCGCCCCCGCCTCCGTGCCGGTGGCGCCGCGCTTCGACGACTACGGGCACTTCCGCTTCGGCAAGAGGAGGCCCCAGTGACTGCCAGCGGACACTA	[?]LADDLLEASKRQLASDDYGHMRFGKRQPPAAPAAPASVPVAPRFDDYGHFRFGKRRPQ
Tachykinin	P30249**, P30250**, P16223**, P16224**	CCGCCACCCGCACCTGCCTCCGCCACCAGGCCGAGGCGCTCGTTGCAACAGACCGACGCCAAGGATGTGCCGCGTGGGAGCGCTGCTGCTGCTGGCGGCGCTGATGTCTGCGGATCCCGCCGCTGCGCAGCGCCAGGAGGCGGGCGAGCCGCGCGCCGCGGCGCCCTTCCTGGGCATGCGCACTGCCGCCGCCGCCGCTGACGCCGACGGTGGCGCCGCCGACGGGCTGCTGGAGAAGCGCGCGCCCTCGCTCGGCTTCCACGGCGTGCGCGGCAAGAAGGACGACCTGCAGGAGCTGGAGGACAAGCGCGCCCCCTCGCTGGGCTTCCACGGCGTCCGCGGCAAGAAGGACGACGCCAACGGACTCGACGACGACGACTTCGATAAGAGGGCGCCCAT…	MCRVGALLLLAALMSADPAAAQRQEAGEPRAAAPFLGMRTAAAAADADGGAADGLLEKRAPSLGFHGVRGKKDDLQELEDKRAPSLGFHGVRGKKDDANGLDDDDFDKRAPMRGFQSVRGKKDEAEVEDAELGDGDYLQLAGLPYREDYDADGDADSDGEELQLDDPWLRDQKRALKGFFGTRGKKAPQAGFYGVRGKKGPSGFYGVRGKKAPLSGFYGVRGKKAPSAGFHGVRGKKEDGAPAPDLDSLLYYLNEAGEAARQKRGNTKKAPVGFYGTRGKKSWAP
Trissin	absent	CCACGCAGTGTTGGTTTCCAGGCGCGCTGGTGGTGGCGCTGTGCTCGGCAACGTGCGACTTCTGCGGGCGCGAGTGCTCCAAGGCGTGCGGGACCAACTACTTCCGCACGTGCTGCCTCAACTACCTGCGCAAGCGCAGCGGGCCACCCGGCCTGCACCTCGAGCTGATGCTGCTGCCGCCAGATGGCTCTGCGGCCCGCGG	[?]TQCWFPGALVVALCSATCDFCGRECSKACGTNYFRTCCLNYLRKRSGPPGLHLELMLLPPDGSAAR[?]
Tryptopyrokinin 1	absent	ATGCCGAGAGGTGCTCAGCTATTCCTGTTGCTGGCGCTGGTCACCGCTGCACGAGTCCTCGACGCGAGGGCGGAGTCCTCACGGGCGGGAAGCGATGCGCAGTCTTCACATCAGGACGGCAGGGGAGCTTCACACGACAGGAACGAAGAAAGCAACGAGCTGAACGATGAAAATCGTTCCGACGGTGACGCCCAAGACGCAACGTTTCGCAGAGGACGAGAGATGCAAGAGTTCGTTTCGCATGCTGGTGGACCGATTGGGAACGGTGAGGAAGACCAGTGGTTGGCACTGGCGGACGGAAGTTACATCCCTGCCGAGGCTGTGCGAGAACTCGTCCAGCGGGGACCTACTCTAAGCGAGAACACAGGCTTGTGGTTTGGACCTCGTTACGGACGACGA…	MPRGAQLFLLLALVTAARVLDARAESSRAGSDAQSSHQDGRGASHDRNEESNELNDENRSDGDAQDATFRRGREMQEFVSHAGGPIGNGEEDQWLALADGSYIPAEAVRELVQRGPTLSENTGLWFGPRYGRRTSCGENVPLKWLSQVEKRAAKQPALWFGPRVGRSLDEEPKGEEWRDDDKGLKDGSSQRQDRSAQPPGLWFGPRVGRRSDAQVDDMLWFGPRHERSVDTDKQDLYDDEVAMRDQRGAKHPGLWFGPRFGR
Tryptopyrokinin 2	absent	ATGGAGAGCAGCATGGACGTTTTACCTGTAGCTCTCTTGACTCTGGCAGCTTTGCTCTTTTCTGTGGAAACTTCAGAGGTTTTACACGAGGTAAACGACCTCAATGGCAGCAATCGGGACTCTGGAGAACAAACACCTTCTGCAGTTCTTTCACGCAGCAAACGGAACAACTCTGGAGCACATGTTGATAAATGGTTTCGACCAGATACTGGAGCTGGAGAGGACTACTGGAACGCGTTATTTCGAGAAGACGCTGAAGATCATCTCTCTAAACCGGACGCGAGTACTGTAGATCGGCTTGAGAATGTTGTTCCTACAGCAGAAACGCCTCGTCTCAGTGTGGCGCAACATGAATCTAGGCACTCAGAAGGATCGCATGATGATCATAATGACTCCGAA…	MESSMDVLPVALLTLAALLFSVETSEVLHEVNDLNGSNRDSGEQTPSAVLSRSKRNNSGAHVDKWFRPDTGAGEDYWNALFREDAEDHLSKPDASTVDRLENVVPTAETPRLSVAQHESRHSEGSHDDHNDSEPEVWIGQHSGRSIPEPGTWFGPRIGRSHTEPGLWFGPRYGRSYPEPGMWFGPRVGRGHPEPGMWFGPRVGRSQAEPGVWFGARIGRNQPEPGTWFGARIGRSHPEPGMWFGPRVGRSHPEPGTWFGPRIGRSHSEPELRM
Tryptopyrokinin 3	absent	ATAGAAATGGTCGCAGACAACCGGACACTGCTCTGTGGTTTGGTCCACGTGTAGGACGTCGTATGCAGCACATCCAACCAGAAGCCAGTGAGTTCTTTAGACCAGATGTACGACGCAGTGGTCCTGAACATAGTTTATGGAGTGATACTCAGCTACGACAGGGCGATCCAGAACCACCACTTCATGTTAGAATAAGCAATCCTAAACAAAATTTGTGGTTTCGAACCGACACTCGTCGCAGACAATCAGAAAATATCCTGCAGTTTGGTCCACAGGTAGGACGAAGAAACGCAGAAAGTGCCCTGTGGTTTGGACCTCGTGTGGGACGCAGCTATCTAGAAAGTAGTCTGTCAGATGAGCGATATGTACAGCATAGAAATCTTGAACCTGGATTGTGGT…	[?]RNGRRQPDTALWFGPRVGRRMQHIQPEASEFFRPDVRRSGPEHSLWSDTQLRQGDPEPPLHVRISNPKQNLWFRTDTRRRQSENILQFGPQVGRRNAESALWFGPRVGRSYLESSLSDERYVQHRNLEPGLWSNNLGQIQTTPSMDVANRFPGRDLWSGTDLDRTKHETALWFGPRIGRSNPETNLWFGPRVGRSHPETSQSFGQYARHDNVETGLWPDDFVQSRPTTLEDVTKRNPERNWWSVNGVGLTKHETTLWFGPRIGRSNPETNLWFGPRVVRSHPETSQSFGPYSRRNNVESGLWPDNLGQSRPTTWEDVTKRYPGHNWWSVNGLGRTKHETALWFGPRIGRSNPDTHLWFGPRVGRSQSLASEQLR
Tryptopyrokinin 4	absent	ATGCTGAGAAGAACACATTCGTCGCTTGCAGTTGCTGTAACAGTGGTTGCCATTTCCGCGTTCGCTGTATCTGCAGCAAAACCACGAGAAATGCACAGCAAGAATGTGGTGGTTCAGCGATGCATCCAAACTGGTTTTTCTGATGGCGGCAACATCCGCAGTGTACCTGAAACTTCTCTTTGGTTCGGCCCCCGGATAGGGCGCAGCAACTTAGAAACTGCTTTGTTGTTTGGACGTTGTGTGGGGTGTAGCCATCCAGGAACCAGTCAGTGTTGTGAACCACTTGCACGACGCAGCGGCTCTGAAGATAGTTTGGGGTATAGTAGTCCCGAACCACCGCACGACAACAGAAAGATCAATCCTGAATCTGGTTTGTGGTTTGTAGATACACTTGCACGA…	MLRRTHSSLAVAVTVVAISAFAVSAAKPREMHSKNVVVQRCIQTGFSDGGNIRSVPETSLWFGPRIGRSNLETALLFGRCVGCSHPGTSQCCEPLARRSGSEDSLGYSSPEPPHDNRKINPESGLWFVDTLARRSGSEDSLGYSSPEPPHDNRKINPESGLWFVDRNGRRQPDTALWFGPRVGRRMQHIQPEASEFFRPDVRRSGPEHSLWSDTQLRQGDPEPPLHVRISNPKQNLWFRTDTRRRQSENILQFGPQVGRRNAESALWFGPRVGRSYLESNLSDERYIQHRNLEPGLWSNNLGQIQTTPSMDVTNRFPGRDLWSGTDLDRTKPRYGLDHG
Vasopressin-like peptide	P16339	ATGAAGCCCCAGCCGGCAGTCGTGCTCGCCCTGGCCGTCAGCCTCGCCGCCGCCTGCCTCATCACCAACTGTCCCCGAGGGGGCAAGCGCGCCAGTCTCCAGCAC	MKPQPAVVLALAVSLAAACLITNCPRGGKRASLQH[?]
Other proteins of interest
Ortholog of the Apis ITGQGNRIF precursor	absent	ATGTGGCTGGTTGCAAGGCTGGTGCAGGTGGGGGTGGCGCTGTCACTCCTGAGTGGCGGCGCTCTCGGCTGGGGTGGACTCTTCAATCGCTTCAGCCCGGAGATGCTCAGCAACCTGGGCTACGGAGGACACGGCTACGGCGCGTACCGGTCCTCGCAGCCATTACTTCAGAGGTTCCACAACCCGGTGGAGGTCTTCCAGGAGCTACAGGAAGATGAGGAGCCCTGCTATGGGAAGAAATGCACTTCAAATGAGCACTGCTGCCCGGGAACCGTGTGTGTGGACGTAGACGGAATTGTAGGGTCCTGCCTCTTCGCATACGGGCTGAAGCAGGGCGAGCTGTGCCGGCGCGATAGCGACTGCGAGACTGGACTGCTGTGCGCTGACTCCGCAGACGGC…	MWLVARLVQVGVALSLLSGGALGWGGLFNRFSPEMLSNLGYGGHGYGAYRSSQPLLQRFHNPVEVFQELQEDEEPCYGKKCTSNEHCCPGTVCVDVDGIVGSCLFAYGLKQGELCRRDSDCETGLLCADSADGRSCQPPLTNRKQYSEDCTMSSECDISKGLCCQLQRRHRQAPRKVCSYFKDPLICIGPVAADQVKDEIEHTAGEKRITGKVASFNHIRRK
Accessory gland myotropin	P38497**	GCGGTGGCCCGGGCGCTGGCGGCGGACGCCGTGGCGAGGGCGGTGGCGGCCAGCAAAGCAGCCAACGCCGCCACCAACGCCGCGCGCGCCGTCGGAGCCCACAGATTCGCGGCCGAGGACTTTGGCGCACTGGACACAGCGTTTGATGGCCCTCACGACGCAGCCGCCATGGCATTCCGCGCCTACGATCCGTTTCGCCAACCTACGACGCCTCGGCCGATAGACTAA	AVARALAADAVARAVAASKAANAATNAARAVGAHRFAAEDFGALDTAFDGPHDAAAMAFRAYDPFRQPTTPRPID
Puatative baratin precursor	absent	GGCGGCGGCGGCGGGGGGCGGCGCGCGCGCGTCCGGCGCCGGCGCGGTGGACGGCAAGACGGTGGCGCAGTACGAGAAGGGCTACCTGTACGGCGCGGGCAAGGCGGCGCCCGACCAGCACGTCGAGAACGCGCTGCTCAAGTCCGAGCTGTACGGAGACCCCAGCGCGGTGAACCAGTACCGATACTACGGGGGCGCCAACGAGCGACGACCTGACGGCGCGGAGGGAGCCTTCGCCCCGCCCAGCAAGCGCAGCAGCAGCTTCCGGCCGATGGTTCCGCACGCTCTGGAGCTGAGCGGCGTGGGTCCGCGCCTCAAGAGGGACCTGGGCGTCGACCCCGAGGACGTGCTGGCGCTGCTGCAGCTGTGGCAGGCCGAGCGACACGCCGCCAACAGGGC…	AAAAGGGARASGAGAVDGKTVAQYEKGYLYGAGKAAPDQHVENALLKSELYGDPSAVNQYRYYGGANERRPDGAEGAFAPPSKRSSSFRPMVPHALELSGVGPRLKRDLGVDPEDVLALLQLWQAERHAANRAPSKWSRYGNIEGEEYPQAVGNENEEMEEDDSNNGEWLEGPVYSSALGPHYAVDRRALYIPEYPYQVVGPYAGYQVQPDKRDSRWNGFSKEKRFMVSRKRDMSQPARGDIHYLAQLLGPSHRDPQNPLYHRVAA
* different from sequence reported here
** only contains the sequence of the active peptide
*** contains an incomplete sequence of the active peptide
